# Supplementary material for: Analysis of siblings’ relationship and parenting style using structure modelling approach
Source: PLoS One. 2023 Feb 2;18(2):e0281266. doi: 10.1371/journal.pone.0281266 (PMC9894445; doi:10.1371/journal.pone.0281266)
Supplement: S1 Data — (XLSX) [file pone.0281266.s001.xlsx]

## Sheet: List1
							Siblings relationship questionnaire																																							Scales
resp.	age	gender	siblings	sib. age		sib.gender	1	2	3	4	5	6	7	8	9	10	11	12	13	14	15	16	17	18	19	20	21	22	23	24	25	26	27	28	29	30	31	32	33	34	35	36	37	38	39	I	II	III	IV
1	18	2	2	31	-13	2	3	1	1	4	1	3	1	4	2	2	3	4	3	5	5	1	2	1	1	4	3	2	1	5	3	1	3	3	1	1	1	2	4	2	1	4	1	1	4	9	4	3	12
2	21	2	1	21	0	2	3	1	3	2	2	5	2	2	2	4	2	2	3	2	2	5	2	4	3	4	2	2	3	3	3	4	2	2	2	3	3	4	3	4	2	2	2	2	2	8	9	8	8
3	19	2	3	30	-11	2	4	2	2	4	1	2	3	4	2	1	3	4	3	5	5	1	2	2	4	4	2	3	2	5	2	1	2	4	2	5	5	1	4	1	2	3	1	2	2	10	5	8	11
4	20	2	2	27	-7	1	3	2	4	2	2	2	4	3	3	2	4	2	2	0	2	1	2	3	3	2	1	1	4	5	4	1	3	1	2	4	3	2	4	2	3	2	2	1	4	9	7	10	6
5	19	1	2	27	-8	0	5	3	4	4	4	3	2	4	5	3	3	5	2	5	5	2	4	3	2	3	3	4	3	4	3	2	5	4	3	4	4	2	4	2	1	1	3	3	1	13	8	7	8
6	20	2	1	27	-7	2	3	3	1	2	1	4	3	4	1	2	3	1	3	2	2	3	3	3	2	2	2	2	3	3	4	2	2	1	2	2	2	2	2	3	2	2	2	3	3	8	9	5	6
7	20	2	1	23	-3	2	2	4	4	3	3	3	4	1	1	4	2	1	3	1	1	4	2	4	2	2	2	2	3	2	1	4	1	1	4	1	1	4	1	4	2	2	2	3	4	5	12	8	7
8	22	1	2	23	-1	1	2	5	5	4	4	4	5	4	4	4	4	5	3	4	2	4	3	4	4	2	4	2	5	2	2	3	2	2	2	3	3	3	2	4	4	4	4	4	3	7	13	13	10
9	19	1	1	13	6	1	4	1	4	3	4	4	1	4	4	4	4	3	1	2	3	3	4	1	4	4	2	1	1	5	4	3	4	4	2	4	4	4	4		4	3	4	3		12	2	12	10
10	20	1	1	23	-3	1	3	4	2	4	2	2	1	2	3	1	3	3	1	4	3	2	4	4	4	5	2	2	1	4	3	1	4	3	1	3	3	2	4	1	4	5	1	1	1	11	9	10	14
11	19	2	1	16	3	1	1	2	4	2	4	3	2	3	1	3	2	1	2	3	3	4	3	2	4	1	2	3	3	3	2	2	1	1	2	3	2	4	3	2	3	1	4	2	2	7	6	11	4
12	19	1	3	17	2	2	4	4	5	3	4	2	2	4	2	2	4	4	4	4	4	3	3	3	4	3	1	1	1	4	4	1	4	3	2	4	4	4	4	1	4	3	1	1	1	11	8	13	9
13	23	1	1	29	-6	2	4	1	3	3	4	2	1	4	3	1	4	4	2	5	5	2	4	1	4	4	3	3	1	5	3	1	3	3	2	5	5	2	5	1	3	3	2	2	1	13	3	10	10
14	19	1	1	18	1	1	4	2	4	4	3	4	2	3	3	3	3	2	2	3	3	3	3	2	4	4	2	2	1	4	3	3	2	2	1	3	3	4	3	1	4	4	2	2	1	10	5	12	12
15	22	1	1	19	3	2	2	5	4	1	4	1	2	3	1	1	3	4	5	3	1	4	3	5	4	1	2	1	3	5	3	1	3	5	5	3	2	3	3	5	4	1	3	1	3	8	15	12	3
16	19	1	1	16	3	1	2	1	2	2	3	3	1	2	2	4	3	2	3	3	3	3	3	4	3	3	3	3	3	3	3	2	2	1	4	3	3	4	3	1	2	2	4	4	1	8	6	7	7
17	19	2	1	17	2	2	4	2	1	2	1	2	2	3	4	4	4	2	3	4	4	3	4	2	2	2	1	1	2	5	4	3	4	2	2	4	4	4	3	2	2	2	1	1	2	11	6	5	6
18	19	2	1	16	3	1	2	2	4	2	5	5	1	3	3	5	3	2	5	1	2	5	3	3	4	2	5	3	2	3	2	5	3	1	5	3	2	5	3	2	5	2	5	4	1	8	7	13	6
19	20	1	2	21	-1	1	2	1	3	2	4	3	2	2	2	4	3	2	3	2	2	5	2	2	3	1	3	2	1	3	3	3	3	1	2	1	1	4	3	1	3	2	3	2	1	7	4	9	5
20	20	1	1	25	-5	2	2	1	3	3	3	3	5	2	1	1	4	2	1	4	4	1	3	2	3	3	2	2	5	5	2	1	3	2	1	3	3	1	1	1	2	2	1	1	5	6	4	8	8
21	21	1	1	24	-3	2	1	1	1	2	2	4	1	1	1	2	2	1	1	1	1	2	1	2	2	1	1	1	4	2	1	2	1	1	2	1	1	3	1	1	1	1	1	1	1	3	4	4	4
22	19	1	1	13	6	2	1	4	5	1	5	1	4	2	2	5	2	1	5	1	2	5	2	5	2	1	3	2	2	3	2	3	1	1	3	2	1	5	2	3	3	1	2	1	3	5	12	10	3
23	19	2	1	29	-10	1	2	4	1	1	1	1	4	3	2	3	1	1	3	4	4	3	1	4	2	2	2	2	4	4	2	2	1	1	3	3	3	3	4	4	2	2	1	1	4	7	12	5	5
24	20	2	1	18	2	2	3	4	4	1	2	1	2	4	4	5	4	5	3	2	4	1	4	2	4	4	2	1	1	4	5	2	4	5	4	3	3	2	5	3	2	2	1	1	1	12	9	10	7
25	19	1	1	13	6	1	3	3	4	3	4	5	2	2	2	4	1	2	3	3	3	4	3	3	5	3	2	2	3	2	1	3	0	2	3	2	3	5	2	3	5	3	2	3	3	8	9	14	9
26	20	1	1	17	3	2	2	1	3	1	4	1	1	1	2	3	4	1	1	2	3	3	2	1	2	1	2	2	1	2	2	1	2	2	2	2	2	2	3	1	2	1	2	2	1	7	3	7	3
27	19	2	1	13	6	2	3	5	4	2	5	2	2	5	4	3	4	3	3	4	5	3	4	4	4	2	4	2	5	4	5	3	4	3	4	4	5	4	5	4	4	2	4	2	4	12	13	12	6
28	19	1	1	14	5	1	5	1	4	2	1	1	1	5	5	1	5	5	1	5	5	1	5	1	5	5	2	2	1	5	5	1	5	5	2	5	5	1	5	1	5	5	1	1	1	15	3	14	12
29	20	2	1	24	-4	2	1	1	4	4	3	3	1	2	2	2	3	1	3	2	2	4	3	1	4	4	1	1	1	2	2	3	3	1	2	1	1	2	3	1	4	4	1	1	1	7	3	12	12
30	19	2	2	17	2	1	3	1	4	2	4	1	1	4	4	2	2	2	1	4	4	3	4	2	4	2	1	1	1	5	4	1	3	3	2	4	4	2	4	1	4	2	1	1	1	11	4	12	6
31	18	2	2	31	-13	1	2	3	4	5	2	5	1	4	2	3	2	3	2	3	2	4	2	4	1	2	1	3	2	2	2	0	2	3	1	1	3	4	2	1	1	1	1	5	1	6	8	6	8
32	19	2	1	19	0	1	3	3	3	2	2	2	3	2	3	1	2	3	3	4	4	4	3	4	4	3	1	1	4	5	3	1	3	2	3	4	3	4	3	2	2	2	1	1	2	9	9	9	7
33	21	2	1	14	7	2	4	3	5	2	3	1	3	5	5	5	4	3	4	5	4	4	4	5	3	1	2	1	2	5	5	1	5	2	3	3	3	5	5	2	5	1	2	1	2	13	10	13	4
34	20	1	2	21	-1	2	5	1	4	4	0	5	1	3	5	3	5	4	3	4	4	2	3	3	4	5	2	3	2	5	2	3	5	4	3	5	4	3	3	4	3	3	1	2	3	11	8	11	12
35	21	1	1	9	12	1	5	1	5	0	3	1	1	5	5	1	4	5	1	5	5	1	5	1	5	1	1	1	1	5	4	1	5	5	1	5	5	1	5	1	5	1	1	1	1	15	3	15	2
36	20	2	1	12	8	2	4	2	4	1	4	1	2	3	3	2	4	4	2	2	4	1	4	2	4	1	3	3	2	4	4	1	4	3	3	3	4	1	4	2	4	1	4	1	2	12	6	12	3
37	21	2	1	21	0	2	3	1	4	4	2	2	1	3	4	4	5	2	2	3	3	3	4	1	4	4	2	2	1	4	4	3	4	2	2	2	2	3	4	1	2	2	1	1	1	11	3	10	10
38	18	2	1	9	9	1	3	1	4	2	4	2	1	4	2	3	0	2	3	4	0	2	2	3	3	2	4	2	1	4	3	2	3	3	2	5	5	1	4	3	4	2	3	1	2	9	7	11	6
39	20	1	1	25	-5	1	4	3	2	2	3	3	4	4	3	5	1	2	4	4	5	5	2	3	4	1	1	1	1	3	4	5	3	2	5	5	5	5	1	4	1	1	1	1	1	7	10	7	4
40	19	1	3	22	-3	2	2	1	3	4	1	2	1	3	3	5	2	2	4	3	1	4	3	1	2	4	1	3	3	4	3	4	2	1	4	3	1	4	2	1	1	4	1	1	1	7	3	6	12
41	22	1	1	34	-12	2	2	1	2	4	2	3	1	3	2	3	3	1	3	4	4	4	2	3	3	3	2	2	4	4	2	3	1	1	2	4	4	3	2	3	0	2	1	5	3	6	7	5	9
42	19	1	1	22	-3	1	3	2	2	2	3	3	5	4	4	4	4	5	4	2	2	2	3	2	3	3	1	2	5	5	5	2	4	4	4	2	2	4	2	2	2	2	1	2	5	8	6	7	7
43	21	1	2	18	3	1	2	3	5	2	4	4	1	2	2	3	1	1	1	1	1	4	2	2	4	2	2	4	1	1	1	4	1	1	3	2	1	4	2	2	4	2	2	2	1	6	7	13	6
44	20	1	1	28	-8	2	3	2	3	4	3	3	4	4	3	3	3	4	1	4	3	1	3	3	3	2	2	2	3	4	3	1	3	4	1	4	4	1	4	1	1	3	1	1	4	10	6	7	9
45	20	2	1	29	-9	1	4	1	3	3	2	2	1	4	3	3	4	4	3	4	4	2	4	1	4	4	2	5	1	5	4	1	4	3	2	4	4	2	4	1	3	3	1	1	1	12	3	10	10
46	20	1	1	29	-9	2	3	3	1	4	1	4	0	4	2	1	3	2	1	5	4	1	3	3	3	4	1	1	0	5	1	1	3	1	1	5	5	1	3	1	1	1	1	1	4	9	7	5	9
47	19	1	1	23	-4	1	2	3	3	3	4	3	2	3	2	4	2	2	3	3	2	3	2	2	1	3	1	1	2	3	1	3	1	1	2	3	1	3	2	2	1	3	2	2	2	6	7	5	9
48	19	2	2	21	-2	2	3	2	3	3	3	3	2	4	4	5	3	4	2	3	3	1	4	3	2	2	2	2	1	5	5	2	2	3	2	3	3	2	4	2	3	3	2	2	1	11	7	8	8
49	20	2	0	23	-3	2	4	0	3	3	3	3	0	5	2	4	3	3	4	4	4	3	4	0	2	3	2	3	0	4	5	2	3	3	4	5	5	2	2	0	1	1	1	3	0	10	0	6	7
50	19	1	2	22	-3	1	5	2	3	3	2	2	1	5	2	4	5	5	1	4	4	3	4	5	4	4	4	2	4	5	5	1	5	5	1	5	5	4	4	3	3	3	4	2	2	13	10	10	10
51	20	2	4	23	-3	2	3	3	3	3	1	1	3	4	2	5	4	3	3	2	3	3	4	3	4	3	2	2	4	4	3	4	3	2	2	3	3	4	3	3	3	3	3	3	3	10	9	10	9
52	19	1	1	25	-6	2	4	3	2	3	2	3	4	4	2	4	4	2	3	4	5	4	2	4	2	2	2	2	4	4	4	3	3	3	3	4	4	3	4	4	2	2	3	3	4	10	11	6	7
53	18	1	2	22	-4	0	4	2	4	3	3	2	4	3	5	0	5	4	0	5	5	4	4	3	5	5	2	1	4	5	4	3	4	4	3	5	5	0	4	4	5	4	3	2	5	12	9	14	12
54	18	1	1	24	-6	2	2	5	1	3	2	3	3	5	2	2	2	1	2	3	3	4	2	3	2	2	2	2	2	3	2	4	2	2	1	2	2	2	3	3	2	2	1	3	1	7	11	5	7
55	19	2	1	29	-10	2	4	0	3	5	2	2	1	4	5	2	3	4	4	5	5	1	5	0	2	4	2	2	3	4	4	2	4	3	5	5	5	3	3	0	2	4	1	1	0	12	0	7	13
56	18	1	2	33	-15	2	3	3	1	3	1	2	1	5	4	0	2	2	2	4	4	3	3	4	3	4	2	2	1	3	3	2	4	3	3	3	3	3	4	3	2	4	2	2	1	10	10	6	11
57	20	2	1	16	4	1	4	4	3	4	3	3	3	3	4	3	3	3	3	4	4	2	4	2	4	4	3	3	2	5	3	1	3	3	2	3	4	2	4	1	3	3	3	3	1	12	7	10	11
58	20	1	3	13	7	2	3	2	3	1	4	1	1	4	3	3	3	2	2	4	4	3	2	1	4	2	4	1	3	5	3	2	2	2	2	3	3	3	4	4	4	4	4	2	2	9	7	11	7
59	21	2	1	14	7	1	2	4	3	2	3	2	5	3	1	4	3	2	4	2	2	4	3	3	4	4	3	3	1	4	2	3	4	2	4	3	2	4	4	3	3	3	2	2	1	9	10	10	9
60	20	1	1	20	0	1	4	2	5	3	2	5	1	3	3	5	3	3	3	3	3	5	3	2	4	3	2	4	1	4	4	4	3	2	4	5	5	4	5	2	4	3	1	2	1	12	6	13	9
61	20	1	1	16	4	2	4	1	2	2	3	3	1	3	5	1	4	4	2	4	4	2	4	1	3	3	1	1	1	5	5	1	4	3	2	4	4	2	4	1	2	2	2	2	1	12	3	7	7
62	19	2	2	24	-5	1	4	1	2	2	1	1	4	4	3	1	3	3	1	4	4	1	5	3	3	3	1	1	3	5	4	1	5	4	1	4	4	2	4	2	2	2	2	2	4	13	6	7	7
63	20	2	3	16	4	2	4	1	4	4	5	3	1	4	4	3	1	2	3	5	4	3	4	1	4	4	5	2	1	4	1	1	1	2	3	5	4	3	2	1	4	4	4	3	1	10	3	12	12
64	20	1	2	20	0	2	3	1	3	1	4	2	1	3	1	4	2	1	1	3	3	4	3	2	4	3	1	1	2	4	3	3	2	1	3	3	3	3	2	1	4	3	1	1	1	8	4	11	7
65	19	1	1	10	9	2	5	2	4	3	4	2	2	5	4	1	3	3	2	4	5	2	5	3	4	3	4	3	2	5	4	1	3	3	2	4	5	2	4	2	5	3	4	3	2	14	7	13	9
66	19	2	2	22	-3	2	5	1	4	5	3	4	2	5	5	2	4	4	3	4	4	2	3	3	3	4	3	2	2	4	4	2	3	4	3	5	4	2	4	2	3	3	2	2	2	12	6	10	12
67	20	1	1	14	6	2	2	3	4	2	4	2	3	3	3	5	2	1	4	3	3	4	3	3	4	2	1	2	3	3	3	4	2	1	4	3	3	5	4	3	4	1	2	2	3	9	9	12	5
68	21	2	2	15	6	2	2	1	3	1	1	1	1	1	2	1	4	2	1	2	3	2	2	1	2	1	1	1	1	4	4	1	3	1	2	3	3	1	4	1	3	1	1	1	1	8	3	8	3
69	19	2	1	24	-5	1	5	1	4	3	2	2	1	5	5	5	5	5	3	5	5	3	5	1	4	4	2	2	1	5	5	1	5	5	4	5	5	3	5	1	4	3	3	3	1	15	3	12	10
70	22	1	1	10	12	2	3	1	4	3	3	3	1	3	3	1	3	3	3	3	3	3	4	1	3	3	2	1	1	5	3	1	3	1	2	5	3	2	3	1	3	3	1	1	1	10	3	10	9
71	20	2	1	13	7	2	3	3	4	2	3	3	1	3	4	5	4	2	5	4	4	4	4	3	4	2	3	3	1	5	5	3	4	2	5	4	5	4	2	3	4	2	3	2	1	9	9	12	6
72	19	1	1	22	-3	1	3	1	1	1	1	1	1	3	2	3	4	3	1	3	3	2	3	1	1	1	1	1	1	4	3	2	3	3	1	3	3	4	3	1	1	1	1	1	1	9	3	3	3
73	20	1	1	24	-4	2	2	1	1	4	2	5	3	3	1	3	3	4	3	4	3	3	3	5	1	5	3	4	2	5	3	2	3	3	3	4	4	2	2	4	2	4	2	5	1	7	10	4	13
74	20	1	1	26	-6	2	3	1	1	5	1	5	1	4	3	2	1	1	0	5	5	2	2	4	2	2	2	4	3	5	5	1	3	2	1	5	5	3	3	0	2	5	1	5	0	8	5	5	12
75	19	2	1	13	6	2	3	3	4	2	4	2	3	3	3	3	4	1	4	4	3	4	3	3	3	2	2	2	4	3	4	2	3	1	3	4	3	3	3	3	4	3	3	2	3	9	9	11	7
76	19	1	2	17	2	1	2	4	3	2	3	2	3	2	2	4	3	2	3	3	1	4	2	3	1	1	2	2	3	3	2	3	1	2	2	2	2	4	3	1	2	2	2	2	1	7	8	6	5
77	20	1	2	14	6	2	3	2	3	2	4	2	1	2	3	3	3	2	1	3	3	4	2	2	4	4	4	2	1	4	2	3	3	2	1	3	3	4	4	1	3	2	4	2	1	9	5	10	8
78	19	1	3	19	0	1	5	1	2	2	1	1	1	5	3	1	3	5	1	3	3	1	4	1	3	3	1	1	1	5	3	1	4	5	1	5	4	2	4	1	2	2	1	1	1	13	3	7	7
79	19	2	2	23	-4	1	4	1	3	2	3	2	1	4	3	2	2	4	3	2	2	2	3	1	3	3	1	1	1	5	3	1	4	5	3	2	2	3	4	1	3	2	1	1	1	11	3	9	7
80	20	2	2	11	9	1	2	3	2	1	3	1	1	2	1	1	2	1	2	1	2	3	2	2	2	1	2	1	2	4	1	2	1	1	1	1	2	3	2	3	2	1	2	1	1	6	8	6	3
81	21	2	1	24	-3	1	4	1	3	3	1	2	1	4	3	1	4	4	4	4	3	2	0	1	3	3	1	1	1	4	3	2	3	3	5	5	4	5	4	1	3	3	1	2	1	8	3	9	9
82	20	1	1	18	2	1	4	1	3	3	2	2	1	2	3	2	4	5	1	4	4	2	4	1	3	3	1	1	1	5	4	1	4	5	1	5	5	2	5	1	3	3	1	1	1	13	3	9	9
83	19	1	1	18	1	2	3	1	4	4	3	3	1	3	5	1	4	4	1	3	3	1	4	1	4	4	2	2	1	5	5	1	4	2	1	4	4	1	3	1	4	4	2	2	1	10	3	12	12
84	19	1	1	27	-8	1	3	4	1	1	2	2	4	2	3	3	2	1	4	1	1	3	2	2	2	2	1	1	4	3	3	1	3	1	1	3	2	2	1	1	1	2	1	1	4	6	7	4	5
85	20	1	2	27	-7	2	2	4	1	2	1	1	2	2	2	1	4	3	1	4	2	1	2	4	4	3	1	4	3	5	3	2	4	2	1	5	5	1	4	2	1	1	1	1	2	8	10	6	6
86	20	1	1	19	1	1	1	5	1	1	1	1	1	1	1	1	1	1	5	1	1	3	1	5	1	1	1	1	1	1	1	2	1	1	4	1	1	4	1	1	1	1	1	1	1	3	11	3	3
87	20	2	1	25	-5	2	3	3	4	4	4	4	3	2	2	2	2	2	3	4	4	2	3	3	3	3	1	1	3	5	3	1	2	1	1	3	3	2	2	3	4	4	1	1	3	8	9	11	11
88	18	2	1	14	4	1	5	5	4	2	5	1	2	3	2	2	1	2	3	4	5	1	1	5	3	2	2	2	3	2	2	4	1	2	1	2	1	4	3	3	3	1	2	1	3	9	13	10	5
89	19	2	1	36	-17	1	4	1	1	2	1	2	1	3	3	1	2	4	1	4	4	2	4	1	3	4	1	1	1	5	3	1	3	3	1	4	4	2	4	1	1	2	1	1	1	12	3	5	8
90	20	1	1	24	-4	1	3	3	2	1	1	1	3	3	1	2	1	1	1	2	2	4	2	3	3	2	1	1	3	4	1	2	1	1	1	4	4	3	1	2	1	1	1	1	2	6	8	6	4
91	22	1	1	16	6	1	5	4	4	2	4	3	4	5	4	1	3	5	1	4	4	1	4	2	4	4	2	2	2	5	4	1	4	5	2	4	5	1	4	4	4	3	2	2	4	13	10	12	9
92	21	2	1	26	-5	2	3	3	4	3	3	2	1	3	3	2	2	3	1	3	3	3	2	1	4	2	2	2	1	4	3	2	2	3	2	3	4	4	3	1	3	3	3	2	1	8	5	11	8
93	22	1	1	26	-4	2	5	1	3	3	4	4	3	3	4	2	3	4	1	4	4	2	5	2	4	4	1	1	1	5	5	1	5	5	1	5	5	1	5	1	3	3	1	1	3	15	4	10	10
94	24	1	1	18	6	2	3	1	2	2	3	3	4	3	3	4	5	3	3	2	2	4	3	2	4	2	3	5	4	4	3	4	3	2	3	3	2	5	3	1	3	3	3	5	4	9	4	9	7
95	20	1	3	18	2	1	5	2	3	4	4	3	2	5	5	2	5	5	3	5	5	4	5	3	4	4	3	3	3	5	5	2	5	5	5	5	5	3	5	2	4	4	2	2	2	15	7	11	12
96	24	1	2	30	-6	1	5	1	3	3	2	2	1	3	4	1	4	5	1	5	5	1	4	1	4	4	1	1	1	5	4	1	5	5	1	5	5	1	5	1	3	3	1	1	1	14	3	10	10
97	22	1	2	31	-9	1	4	2	1	3	2	2	3	4	3	1	3	4	1	5	4	2	4	2	2	2	2	2	3	5	4	2	4	4	2	5	4	2	5	2	2	2	2	2	3	13	6	5	7
98	22	1	2	27	-5	1	3	3	3	3	3	3	3	3	3	1	4	4	4	4	4	2	3	3	2	2	1	1	3	5	4	1	3	3	1	4	4	1	4	3	3	3	1	1	3	10	9	8	8
99	27	2	4	22	5	0	4	4	5	4	2	2	2	5	5	3	0	2	5	4	4	3	4	3	5	4	2	2	1	5	3	4	5	3	4	3	3	4	2	2	3	4	4	4	2	10	9	13	12
100	23	2	1	20	3	1	2	4	4	3	4	3	3	3	2	4	2	1	5	4	3	3	3	2	3	2	2	3	2	4	2	2	3	1	3	4	2	4	4	3	4	3	3	3	3	9	9	11	8
101	20	2	3	21	-1	2	4	2	3	3	2	2	2	3	3	2	4	4	2	4	3	2	3	4	4	3	2	2	2	4	4	2	4	3	3	4	4	2	4	2	3	3	2	2	2	11	8	10	9
102	21	2	2	25	-4	2	4	1	2	2	2	4	1	3	4	3	5	4	2	3	3	2	4	1	4	3	1	3	1	4	5	1	5	4	5	3	4	4	4	1	2	2	2	3	1	12	3	8	7
103	19	2	2	33	-14	2	2	4	4	5	1	3	4	3	3	3	4	2	0	4	4	3	2	4	4	5	1	2	3	3	3	2	3	3	4	4	4	3	5	4	3	5	1	3	3	9	12	11	15
104	19	0	4	26	-7	1	5	3	3	3	2	4	3	5	5	1	4	4	2	5	4	1	5	1	5	5	1	3	1	5	4	1	4	4	2	5	4	1	5	1	3	5	1	3	3	15	5	11	13
105	20	2	1	26	-6	2	3	4	1	4	2	3	3	4	3	2	1	3	3	3	3	4	3	4	3	4	1	2	3	3	3	3	2	1	3	3	3	3	4	4	1	4	2	3	3	10	12	5	12
106	19	2	1	25	-6	2	4	2	3	4	5	4	2	4	3	3	4	5	3	4	4	0	4	3	3	3	3	3	3	5	4	4	4	4	5	5	2	1	4	3	3	3	3	3	2	12	8	9	10
107	21	2	1	31	-10	1	4	1	3	3	3	2	1	5	4	1	2	3	1	3	3	1	4	2	3	3	2	2	1	5	3	1	3	2	1	4	4	1	4	1	4	3	1	1	1	12	4	10	9
108	20	1	2	9	11	0	2	1	2	3	4	2	4	4	1	1	3	4	1	5	4	2	2	1	3	1	1	1	2	5	3	1	4	2	1	5	4	1	2	1	3	1	2	1	2	6	3	8	5
109	20	2	1	26	-6	2	3	2	4	4	2	2	2	5	4	2	3	4	3	4	3	1	3	2	3	3	1	1	2	3	2	1	3	3	3	4	3	1	3	2	4	4	1	1	2	9	6	11	11
110	20	1	1	20	0	1	4	1	2	2	1	4	1	5	2	1	3	3	1	4	2	1	3	5	3	1	1	1	1	5	4	1	4	3	1	4	3	2	4	1	1	1	1	4	1	11	7	6	4
111	20	1	1	26	-6	2	4	1	2	2	2	3	1	5	3	3	5	4	2	3	3	2	3	4	3	3	1	1	1	5	3	1	1	4	1	5	5	2	3	1	1	1	1	1	1	10	6	6	6
112	19	2	1	10	9	2	4	2	5	2	4	1	5	5	4	2	4	4	5	4	5	3	5	1	5	4	2	2	2	5	5	1	4	4	5	5	5	1	4	2	5	4	1	1	5	13	5	15	10
113	19	2	3	12	7	1	5	1	5	1	5	1	1	5	3	5	5	1	5	5	5	1	5	1	5	2	5	5	1	5	5	5	5	5	5	5	5	5	5	3	5	1	5	1	1	15	5	15	4
114	19	2	1	24	-5	1	3	1	2	2	1	4	5	3	2	2	4	2	4	2	3	2	2	4	3	1	1	2	5	4	3	2	1	2	3	1	2	2	4	2	2	2	1	2	5	9	7	7	5
115	19	1	1	21	-2	2	2	3	1	1	1	2	2	3	1	4	4	2	4	3	3	4	2	2	3	3	1	1	2	4	2	3	3	1	3	3	2	4	3	2	2	2	1	1	2	7	7	6	6
116	20	2	3	16	4	2	2	3	3	1	2	1	4	1	2	4	3	1	4	3	2	4	3	3	3	2	1	1	4	3	2	3	2	1	4	3	3	4	2	2	3	3	1	1	3	7	8	9	6
117	23	2	1	26	-3	2	1	1	1	1	2	2	1	1	2	1	4	1	3	4	3	2	1	1	2	2	1	1	1	3	3	1	4	1	3	2	2	2	2	1	1	1	1	1	1	4	3	4	4
118	20	2	1	8	12	1	2	1	4	1	4	1	1	3	2	2	3	3	3	2	4	2	2	1	4	1	3	2	1	3	3	2	2	1	2	3	3	4	2	2	4	1	4	2	1	6	4	12	3
119	26	1	2	0	26	1	4	4	4	5	3	2	4	4	4	1	4	5	3	4	3	5	4	5	4	5	4	3	4	4	3	3	5	4	3	4	5	0	4	5	0	3	4	3	4	12	14	8	13
120	23	1	1	34	-11	1	4	4	1	3	2	3	3	4	1	2	4	4	1	3	3	3	2	4	2	2	1	1	1	4	1	1	5	3	1	3	3	2	4	3	1	1	1	1	1	10	11	4	6
121	21	1	1	24	-3	2	5	3	3	4	3	4	3	4	3	1	4	3	3	5	4	1	4	3	4	5	2	2	3	5	5	1	4	2	1	5	4	1	4	3	3	3	1	1	3	13	9	10	12
122	20	2	2	16	4	1	5	1	5	5	4	4	1	5	5	1	3	5	4	5	5	2	4	1	5	5	3	3	1	5	5	1	5	4	3	5	5	4	5	1	5	5	4	4	1	14	3	15	15
123	19	1	1	27	-8	0	5	3	3	4	4	4	3	5	4	4	5	4	3	4	4	3	4	1	4	4	3	3	1	5	4	3	5	4	2	4	4	5	4	2	4	4	3	3	2	13	6	11	12
124	20	2	1	28	-8	2	3	3	3	2	2	2	3	3	2	1	4	3	1	3	3	1	2	4	3	3	1	1	2	5	4	1	4	4	1	3	3	2	4	4	3	3	1	1	2	9	11	9	8
125	19	1	1	17	2	2	2	3	2	2	1	1	3	3	2	3	4	2	5	3	3	2	2	1	3	3	2	2	1	4	2	1	4	1	4	3	3	4	2	2	2	2	3	2	1	6	6	7	7
126	20	1	2	33	-13	2	5	1	4	4	2	2	2	5	4	1	4	4	1	4	4	1	4	1	4	4	1	1	2	5	4	1	4	4	1	5	5	1	4	1	4	4	1	1	2	13	3	12	12
127	19	2	1	23	-4	1	3	4	4	4	2	2	3	3	2	3	1	1	1	2	2	1	3	3	4	2	1	1	2	4	1	1	2	1	1	3	3	1	3	2	3	3	2	2	2	9	9	11	9
128	20	1	2	8	12	1	4	4	5	2	5	3	2	4	4	1	4	1	1	4	4	1	4	3	5	2	4	2	1	4	2	1	3	2	2	4	4	5	4	3	5	2	4	1	1	12	10	15	6
129	25	1	1	28	-3	2	0	1	2	2	3	4	1	4	4	4	3	3	2	2	1	4	3	2	3	3	3	3	1	4	3	2	3	3	3	3	2	4	4	1	3	3	4	4	1	7	4	8	8
130	22	1	1	18	4	1	2	4	1	1	2	2	3	2	1	5	1	1	1	1	1	4	2	5	3	2	2	1	3	3	3	5	2	2	1	1	1	4	2	4	1	1	1	1	3	6	13	5	4
131	21	1	1	21	0	1	1	3	2	2	1	4	3	3	3	4	2	1	3	1	1	4	3	3	2	2	1	3	3	3	3	4	2	1	2	1	1	3	3	3	3	2	1	3	3	7	9	7	6
132	19	2	1	26	-7	1	4	1	5	2	5	2	1	5	5	3	5	5	2	5	5	3	5	3	5	3	5	5	2	5	5	2	5	5	4	5	5	5	5	1	5	3	4	4	1	14	5	15	8
133	19	1	1	16	3	2	3	2	2	2	1	1	1	4	2	2	3	4	2	4	2	2	3	1	4	4	3	3	1	4	2	1	3	3	2	4	3	3	3	1	2	2	1	1	1	9	4	8	8
134	19	1	1	22	-3	2	3	1	1	2	1	2	1	4	3	4	3	2	4	4	3	4	2	1	1	2	2	2	1	5	5	3	4	2	4	5	4	5	3	1	1	2	1	2	1	8	3	3	6
135	19	1	3	22	-3	1	2	2	4	3	3	4	2	2	3	1	3	2	2	3	3	3	3	1	4	4	1	1	1	3	2	1	2	1	1	3	3	2	4	3	2	2	1	1	1	9	6	10	9
136	19	1	1	21	-2	1	3	3	4	3	4	5	2	4	4	4	3	5	4	4	3	3	4	3	4	2	4	4	4	5	4	1	4	3	4	4	4	4	4	3	4	3	4	4	4	11	9	12	8
137	20	1	1	15	5	2	3	4	2	2	3	2	3	2	3	1	3	1	1	2	2	2	3	4	3	3	1	1	1	5	3	1	2	2	1	3	2	2	3	3	1	1	2	2	3	9	11	6	6
138	19	1	1	22	-3	1	3	3	3	3	4	2	4	4	3	4	2	3	1	4	4	3	4	3	4	4	3	3	3	4	3	2	2	3	1	5	4	4	4	3	3	3	4	2	3	11	9	10	10
139	20	1	1	30	-10	1	3	5	1	2	1	5	3	3	2	5	2	2	3	2	1	5	3	5	2	2	1	3	3	2	2	2	2	2	2	3	3	5	3	4	1	2	1	5	3	9	14	4	6
140	23	2	1	19	4	1	2	2	3	3	2	3	4	2	3	3	1	1	2	3	3	4	2	1	3	2	3	3	4	2	2	2	1	5	3	3	2	4	4	2	3	3	2	2	3	8	5	9	8
141	20	1	0	24	-4	2	2	2	4	4	4	4	4	2	2	4	4	3	5	5	4	3	4	3	4	3	2	4	4	5	4	2	3	2	5	5	3	4	5	2	3	3	4	4	4	11	7	11	10
142	19	1	2	33	-14	1	3	2	3	3	1	2	1	4	4	1	4	4	1	5	5	1	4	3	4	4	1	1	3	5	3	1	4	4	1	5	4	2	5	1	3	3	1	1	1	12	6	10	10
143	20	1	1	24	-4	2	1	2	1	1	1	4	1	3	2	5	2	1	4	2	2	4	2	2	1	1	1	4	1	2	3	4	1	1	3	1	2	4	1	1	1	1	1	4	1	4	5	3	3
144	19	1	2	14	5	2	1	4	1	1	2	1	0	1	1	1	1	1	1	1	1	1	1	1	1	1	1	1	0	3	1	1	1	1	1	2	2	1	1	2	1	1	1	1	0	3	7	3	3
145	24	0	1	26	-2	1	3	1	4	3	4	4	1	5	2	1	2	4	1	4	3	3	3	1	4	3	3	2	1	5	3	1	3	5	1	4	4	3	4	1	4	2	2	2	1	10	3	12	8
146	24	1	1	28	-4	1	1	2	1	1	1	1	1	2	1	3	1	1	1	1	1	4	1	3	1	1	1	1	1	2	1	3	1	1	1	1	1	5	4	2	1	1	1	1	1	6	7	3	3
147	22	1	2	18	4	1	4	3	5	5	3	3	2	3	2	1	3	4	3	5	4	1	3	1	3	3	2	2	3	4	4	1	3	3	3	5	4	3	4	1	4	4	4	4	1	11	5	12	12
148	25	1	1	22	3	2	2	2	2	2	4	2	2	3	2	2	3	1	1	3	3	3	3	3	3	3	4	2	3	4	2	3	1	1	2	3	3	4	4	2	2	2	4	2	2	9	7	7	7
149	28	1	1	12	16	1	2	1	4	3	1	1	1	4	2	1	3	2	1	4	3	1	2	2	4	1	1	1	1	5	3	1	3	2	1	4	4	1	2	1	2	2	1	1	1	6	4	10	6
150	27	1	1	35	-8	1	4	3	2	2	1	1	5	4	3	1	4	1	1	4	4	1	4	2	4	2	1	1	5	5	3	1	4	2	1	4	3	2	4	2	2	2	1	1	5	12	7	8	6
151	19	1	2	17	2	1	4	3	4	4	4	4	4	4	4	4	4	3	4	4	4	4	4	3	4	3	3	3	3	5	4	5	4	3	3	5	4	5	4	3	4	3	3	3	3	12	9	12	10
152	22	1	2	20	2	2	5	3	2	4	5	3	4	5	5	1	4	4	2	4	4	1	5	3	3	3	1	1	3	5	5	1	5	5	2	4	4	3	5	1	3	3	1	1	2	15	7	8	10
153	24	1	1	29	-5	2	1	5	1	1	3	1	5	1	1	4	1	1	1	1	1	4	1	5	2	1	1	1	5	2	1	2	1	1	1	1	1	2	1	4	1	1	1	1	5	3	14	4	3
154	22	1	1	17	5	1	4	3	5		3	3	1	5	5	1	5	4	1	5	5	2	4	1	4	3	2	2	1	5	5	1	5	4	1	5	4	2	3	1	4	1	1	1	1	11	5	13	4
155	22	1	3	26	-4	1	3	1	1	1	1	1	1	2	2	3	5	1	1	4	4	4	3	1	1	1	1	1	1	4	3	1	4	1	1	5	5	4	4	1	1	1	0	1	1	10	3	3	3
156	21	1	1	24	-3	2	4	2	3	4	2	4	3	5	3	5	4	3	1	4	2	4	3	2	3	4	1	2	3	5	4	3	3	3	2	4	4	5	4	2	2	4	0	2	2	11	6	8	12
157	18	1	2	34	-16	1	5	1	5	5	2	5	1	3	5	3	2	2	3	5	3	2	4	1	5	5	1	2	1	5	4	1	2	3	3	3	3	2	5	1	4	5	0	1	1	14	3	14	15
158	18	2	1	9	9	1	2	0	0	3	3	2	0	4	4	4	4	4	2	3	4	2	2	0	4	3	3	2	0	5	4	1	3	2	2	3	4	4	3	5	4	2	2	2	3	7	5	8	8
159	20	1	1	16	4	1	3	2	4	3	4	4	2	4	3	1	3	3	1	3	3	3	3	2	4	4	1	1	2	5	3	1	2	4	1	3	3	2	5	2	4	3	3	2	2	11	6	12	10
160	19	2	0	0	19	2	4	3	4	3	3	2	4	3	4	0	0	4	3	4	3	2	3	2	3	3	3	3	4	2	4	1	2	4	3	3	2	3	3	3	2	4	4	2	3	10	8	9	10
161	19	1	1	21	-2	1	3	1	3	4	2	3	2	0	4	2	5	4	3	4	4	2	3	3	3	4	3	3	3	5	4	2	4	4	2	4	5	0	5	2	3	4	2	3	3	11	6	9	12
162	22	1	1	25	-3	2	4	2	2	2	1	2	2	4	3	1	4	3	4	5	5	2	5	4	3	4	2	2	3	5	4	1	5	4	4	5	5	2	5	1	2	2	1	1	1	14	7	7	8
163	18	1	2	16	2	2	2	1	3	3	1	1	1	4	2	1	2	2	1	4	4	1	1	1	4	3	1	1	1	5	4	1	3	2	1	5	5	1	4	4	3	2	1	1	1	7	6	10	8
164	18	2	2	21	-3	2	4	1	2	3	2	3	1	4	4	3	5	4	3	5	5	2	4	2	3	3	2	4	1	5	4	1	5	2	3	3	3	3	5	1	1	2	1	2	1	13	4	6	8
165	19	2	1	24	-5	1	3	3	3	4	2	1	1	3	4	3	3	4	4	5	5	2	2	4	4	4	2	2	2	4	4	2	3	3	2	2	2	3	3	3	3	4	2	2	2	8	10	10	12
166	21	2	3	18	3	2	3	1	2	2	3	2	1	3	2	3	4	3	2	4	3	3	3	1	3	2	2	2	1	4	3	1	3	1	2	3	3	3	4	1	2	2	2	2	1	10	3	7	6
167	19	1	1	24	-5	2	3	1	3	1	1	0	1	3	3	4	4	2	2	2	2	4	2	2	4	4	1	1	2	5	4	4	4	1	2	4	4	5	4	2	4	4	1	1	2	9	5	11	9
168	20	1	1	23	-3	2	3	0	3	2	4	1	4	4	2	3	3	4	2	3	3	3	4	0	4	3	3	2	3	4	1	1	2	4	3	3	3	4	2	0	4	3	4	2	3	9	0	11	8
169	20	2	1	30	-10	2	4	5	5	5	1	1	1	3	2	3	4	2	2	3	3	1	4	5	5	5	1	1	3	5	5	2	5	2	3	4	4	2	4	5	5	5	1	1	3	12	15	15	15
170	19	1	1	15	4	2	2	1	3	3	5	2	5	3	3	4	4	3	4	3	3	2	3	1	3	3	5	2	5	4	3	4	3	3	5	3	3	5	3	1	3	3	5	2	5	8	3	9	9
171	19	1	1	28	-9	2	4	1	1	3	1	4	1	5	4	2	3	4	2	4	3	2	4	1	3	3	1	2	1	5	4	2	2	4	2	5	4	3	4	1	2	2	1	1	1	12	3	6	8
172	21	2	1	34	-13	2	3	3	1	2	1	1	2	3	1	1	1	1	1	3	2	1	3	3	2	2	1	1	2	5	2	1	2	2	1	5	3	1	2	1	1	1	1	1	1	8	7	4	5
173	20	2	1	26	-6	2	3	4	2	3	1	3	4	3	1	4	4	2	2	4	2	2	4	5	2	3	1	1	3	4	3	2	4	2	2	2	2	2	4	3	2	2	1	1	3	11	12	6	8
174	20	2	2	0	20	0	3	1	2	1	5	1	4	3	2	4	2	2	4	2	4	4	1	4	4	1	5	1	1	3	1	3	3	1	4	3	4	4	2	1	4	1	4	1	1	6	6	10	3
175	20	1	1	24	-4	2	3	1	2	3	1	1	1	4	2	4	3	1	1	2	2	3	3	4	2	3	1	1	1	4	2	2	2	1	1	4	4	3	4	3	1	2	1	1	1	10	8	5	8
176	19	1	1	14	5	2	3	2	4	1	4	4	1	3	3	2	4	1	4	3	3	4	2	1	4	1	4	2	1	4	2	2	3	1	3	2	2	4	2	1	4	1	4	3	1	7	4	12	3
177	19	1	1	15	4	2	4	2	4	3	3	5	2	4	3	4	5	4	5	3	3	4	4	2	4	4	3	3	1	5	2	3	3	3	4	3	3	5	4	2	5	5	2	2	2	12	6	13	12
178	19	1	1	5	14	2	2	1	4	1	2	5	1	3	4	2	3	1	2	5	5	1	3	1	5	3	2	2	1	5	3	1	3	3	2	4	2	4	0	1	2	2	1	1	1	5	3	11	6
179	20	2	1	23	-3	2	4	1	3	4	3	2	3	5	4	5	4	2	3	3	3	3	4	3	3	3	3	2	3	3	3	2	4	2	3	3	3	4	4	3	3	0	2	2	3	12	7	9	7
180	19	1	1	16	3	1	4	2	3	4	5	3	2	2	3	3	4	2	3	4	3	3	4	3	4	4	3	3	3	4	3	2	4	2	3	4	3	4	3	2	4	3	5	3	2	11	7	11	11
181	19	1	1	25	-6	1	3	3	3	3	4	3	3	4	4	5	3	4	3	3	3	4	4	3	3	3	3	3	3	5	4	3	3	4	3	3	3	4	3	3	3	3	3	3	3	10	9	9	9
182	19	1	1	17	2	1	4	3	4	4	3	3	1	5	5	2	4	4	1	4	4	1	4	2	4	4	1	1	1	5	4	1	4	4	1	5	5	2	5	1	4	4	1	1	1	13	6	12	12
183	19	2	1	22	-3	2	2	2	4	1	4	1	2	1	1	2	1	2	1	2	2	1	1	2	3	1	1	1	2	2	1	2	1	1	1	2	2	2	2	2	3	1	1	1	2	5	6	10	3
184	20	2	1	25	-5	2	2	3	2	4	3	4	3	4	4	2	3	4	3	5	4	4	3	3	2	4	5	3	5	3	3	1	2	3	4	0	3	3	2	2	2	2	2	3	3	7	8	6	10
185	19	1	1	24	-5	2	3	3	2	2	1	4	1	1	1	5	1	1	2	1	1	5	1	3	1	1	1	1	1	2	1	4	1	1	4	1	1	4	1	1	1	1	1	1	3	5	7	4	4
186	20	1	2	15	5	1	4	3	4	2	5	2	2	4	3	4	2	4	5	3	4	4	4	3	4	3	4	2	3	5	4	2	3	4	5	4	5	5	5	1	4	3	4	1	2	13	7	12	8
187	19	2	1	19	0	2	3	1	4	4	2	2	4	3	2	4	2	3	3	3	3	3	4	2	3	3	2	2	4	4	4	4	3	3	3	3	3	4	4	2	4	3	2	2	4	11	5	11	10
188	19	1	1	21	-2	2	4	2	3	3	1	1	4	4	4	3	4	0	2	4	4	2	4	1	4	4	2	2	4	5	4	2	4	2	2	4	4	3	3	2	4	4	5	2	4	11	5	11	11
189	19	1	2	16	3	2	4	1	2	1	1	1	2	3	4	2	2	2	2	4	4	1	3	1	3	2	2	2	1	5	5	2	4	3	4	3	3	3	5	2	4	2	1	1	1	12	4	9	5
190	19	1	1	16	3	1	2	1	4	1	4	2	1	5	4	1	3	5	1	3	3	1	5	1	5	2	2	2	1	5	3	1	3	4	1	3	3	1	5	1	4	1	2	2	1	12	3	13	4
191	21	2	1	26	-5	2	1	2	3	2	3	2	1	1	2	2	3	3	1	2	3	2	2	3	3	1	1	1	1	4	2	2	2	3	2	2	3	4	3	1	3	2	2	2	1	6	6	9	5
192	20	2	1	16	4	1	2	3	4	2	5	1	2	3	2	2	3	2	0	3	4	3	2	3	2	3	4	3	3	3	2	2	3	2	2	3	4	3	2	2	2	2	4	1	2	6	8	8	7
193	19	2	3	27	-8	2	2	3	1	2	3	2	2	1	1	1	2	1	3	3	1	3	3	4	4	4	3	2	1	3	3	1	2	1	2	2	1	2	2	3	2	3	3	2	1	7	10	7	9
194	19	2	2	12	7	1	4	2	5	1	5	1	2	4	4	3	4	4	5	5	5	3	4	3	5	3	3	2	3	5	5	2	4	3	4	3	3	4	5	5	5	1	1	1	4	13	10	15	5
195	19	1	1	24	-5	2	2	3	3	3	3	3	4	3	2	4	3	2	2	4	4	4	3	3	3	3	2	2	4	5	3	4	3	2	4	3	3	4	4	3	3	3	2	2	4	9	9	9	9
196	20	2	3	22	-2	2	2	2	1	2	1	2	2	3	2	4	4	2	3	3	2	4	2	3	2	2	1	1	3	3	3	2	3	2	2	4	3	4	2	2	1	1	2	2	3	6	7	4	5
197	18	1	2	13	5	2	3	2	4	3	4	2	4	4	5	3	4	4	3	4	4	3	5	3	4	3	2	2	4	4	4	3	4	4	3	2	2	3	2	2	3	3	2	2	2	10	7	11	9
198	19	1	1	23	-4	2	1	5	2	1	1	1	3	1	2	2	3	0	1	2	2	1	4	3	1	2	3	2	4	4	3	1	3	1	1	3	3	2	2	1	1	1	1	1	2	7	9	4	4
199	18	1	2	15	3	0	5	1	4	2	3	4	0	3	5	4	4	5	5	4	2	2	5	2	4	1	2	2	0	5	5	2	4	4	3	5	5	3	4	3	5	4	2	1	0	14	6	13	7
200	18	2	1	20	-2	2	4	3	2	2	2	2	2	4	1	2	2	4	3	2	3	2	2	3	4	4	1	1	1	4	4	1	2	2	0	3	3	0	4	1	2	2	1	1	1	10	7	8	8
201	19	2	1	25	-6	1	2	2	2	3	0	3	2	4	3	2	2	2	2	4	3	3	1	3	2	3	2	2	3	2	3	2	3	2	2	3	2	3	2	3	1	2	3	2	3	5	8	5	8
202	22	1	1	2	20	2	4	1	4	1	4	5	1	4	2	1	2	1	1	2	3	1	1	1	5	1	1	4	1	4	3	1	1	1	1	3	1	1	1	1	4	1	4	1	1	6	3	13	3
203	20	2	4	23	-3	1	4	4	4	4	4	0	2	4	4	2	3	3	4	5	5	3	4	4	4	4	3	4	3	4	4	2	3	5	4	2	2	3	5	4	4	5	3	4	3	13	12	12	13
204	22	1	1	19	3	2	4	1	2	2	4	4	1	4	4	5	2	3	1	4	4	5	4	1	4	4	3	3	1	5	5	3	1	3	1	5	5	5	5	1	3	3	3	3	1	13	3	9	9
205	22	1	1	25	-3	1	4	2	3	4	2	3	2	4	4	1	3	5	1	4	4	1	4	2	3	4	1	1	2	5	4	1	3	5	1	4	4	1	4	2	3	4	1	1	2	12	6	9	12
206	22	1	2	17	5	1	3	3	3	2	3	1	1	4	2	4	3	4	1	4	4	4	2	2	4	2	3	3	2	4	4	1	3	3	1	5	5	5	3	1	3	1	5	2	2	8	6	10	5
207	24	1	1	14	10	2	4	3	5	3	4	3	3	3	3	4	4	2	3	3	4	3	3	2	4	3	5	3	2	5	4	2	4	3	4	4	4	4	3	3	4	2	4	3	2	10	8	13	8
208	24	2	1	30	-6	2	2	5	1	2	1	1	3	5	1	3	1	1	2	1	1	3	1	4	1	1	1	1	4	2	1	2	1	1	1	1	1	1	1	2	1	1	1	1	2	4	11	3	4
209	23	1	1	27	-4	1	5	3	4	4	2	2	2	4	4	2	5	5	1	5	5	1	5	3	2	2	1	1	2	5	4	1	5	5	1	5	5	1	4	2	2	2	1	1	2	14	8	8	8
210	23	1	1	32	-9	1	5	1	3	4	2	2	1	5	5	1	5	4	1	5	5	1	5	1	4	4	1	1	1	5	4	1	5	4	1	5	5	1	5	1	5	5	1	1	1	15	3	12	13
211	22	1	1	17	5	2	3	2	2	2	4	3	4	4	3	4	2	2	2	3	3	4	3	2	3	3	2	2	2	4	3	3	3	4	2	3	3	4	4	3	3	3	4	4	2	10	7	8	8
212	29	1	2	37	-8	2	4	2	4	5	2	4	2	4	5	3	2	3	3	5	5	1	4	3	3	4	3	3	2	5	3	3	5	4	2	3	3	4	4	4	3	3	2	3	3	12	9	10	12
213	19	1	3	28	-9	2	2	1	1	5	1	3	1	5	3	1	4	2	2	5	5	2	3	5	4	5	1	2	1	5	2	2	4	2	2	5	5	3	4	2	1	5	1	2	3	9	8	6	15
214	19	1	1	15	4	2	4	2	5	5	3	2	2	5	4	1	3	4	0	5	5	2	5	2	4	5	2	2	2	5	5	2	4	4	1	2	2	3	3	2	5	5	2	2	2	12	6	14	15
215	19	2	1	28	-9	2	4	4	4	4	1	3	3	4	2	1	5	5	1	5	4	2	4	4	2	4	2	2	4	5	4	1	5	5	1	5	5	3	4	3	3	3	1	1	1	12	11	9	11
216	19	2	3	24	-5	2	1	1	1	2	1	2	1	5	3	1	1	1	1	3	3	2	1	3	1	2	1	1	1	3	1	1	3	1	1	2	2	1	1	1	1	1	1	1	1	3	5	3	5
217	19	2	1	27	-8	1	4	1	2	3	2	2	1	5	4	1	2	2	1	4	4	2	4	1	3	4	1	1	1	5	3	1	3	2	1	5	5	5	5	1	2	3	1	1	1	13	3	7	10
218	19	1	1	8	11	1	5	1	5	4	4	3	2	5	3	2	2	5	1	4	4	4	4	2	5	4	2	2	2	5	3	2	2	4	3	4	4	3	4	2	5	4	2	2	2	13	5	15	12
219	20	1	4	27	-7	1	4	1	1	4	2	2	1	5	3	1	2	5	1	5	4	1	3	1	3	5	1	1	1	5	3	1	4	5	1	5	3	1	5	1	1	4	1	1	1	12	3	5	13
220	20	2	2	30	-10	2	2	4	3	4	1	1	0	1	2	1	2	1	1	5	5	1	2	5	2	2	1	1	1	4	1	1	1	1	1	1	1	3	5	2	2	4	2	4	3	9	11	7	10
221	22	1	2	14	8	1	3	1	4	2	3	2	1	2	2	5	2	4	3	2	2	3	4	1	4	4	1	1	1	4	3	1	5	4	1	5	5	5	2	1	5	1	1	1	1	9	3	13	7
222	20	2	1	11	9	1	4	1	3	1	3	1	1	4	3	2	3	3	1	3	3	3	4	1	3	1	1	1	1	5	3	2	4	2	1	4	4	3	5	1	3	3	1	1	1	13	3	9	5
223	20	2	1	22	-2	1	3	3	5	3	5	3	3	2	2	4	3	2	2	3	3	4	2	2	3	2	3	3	2	3	3	3	3	2	4	4	3	4	3	2	3	2	4	3	2	8	7	11	7
224	19	2	1	32	-13	1	2	4	5	5	3	3	2	5	4	1	3	5	3	3	2	4	3	4	5	5	1	1	4	5	4	1	4	4	3	4	2	3	5	2	5	4	3	3	3	10	10	15	14
225	19	2	1	9	10	2	2	2	4	1	4	1	0	4	4	5	3	2	2	4	4	3	3	2	4	2	4	0	0	5	3	3	2	1	4	3	4	3	3	2	4	2	3	2	0	8	6	12	5
226	20	2	4	20	0	2	3	1	4	4	1	1	4	3	3	4	2	4	1	4	4	5	4	4	0	3	1	1	1	5	4	1	3	5	3	5	3	2	3	1	1	1	1	1	1	10	6	5	8
227	19	2	1	17	2	2	2	1	3	2	3	3	1	4	4	4	5	4	3	5	5	3	3	1	3	2	1	1	1	5	5	3	5	4	3	4	4	3	3	1	3	2	2	2	1	8	3	9	6
228	20	2	2	15	5	2	1	1	4	1	3	1	3	3	1	1	5	2	4	3	2	4	5	1	5	1	1	1	1	3	5	2	4	2	4	2	3	5	0	1	4	0	2	1	1	6	3	13	2
229	19	1	1	16	3	2	3	1	4	2	4	2	1	4	3	1	2	2	2	4	5	3	3	1	3	3	4	4	1	3	4	1	5	2	5	2	2	3	4	5	4	4	3	3	2	10	7	11	9
230	19	2	1	22	-3	2	2	3	5	5	4	4	1	3	2	4	4	2	4	3	3	4	3	3	3	3	3	3	1	3	3	2	3	2	4	3	3	4	4	1	3	3	3	3	1	9	7	11	11
231	20	1	1	25	-5	2	4	1	3	3	1	1	1	2	2	2	3	2	2	4	4	2	3	1	1	1	1	1	1	5	3	1	3	1	2	4	4	1	3	1	1	1	1	1	1	10	3	5	5
232	19	1	1	23	-4	1	3	2	2	2	1	1	2	3	3	1	2	2	1	3	3	1	3	1	2	2	1	1	1	4	2	1	2	2	1	4	3	2	3	1	2	2	1	1	1	9	4	6	6
233	21	2	1	19	2	1	4	3	3	3	2	4	2	4	4	2	3	4	3	4	3	2	4	3	3	3	1	3	2	4	5	1	3	4	2	4	3	2	4	2	2	3	1	3	2	12	8	8	9
234	20	1	1	25	-5	2	2	3	2	2	2	2	2	1	2	3	2	1	1	3	1	2	2	1	2	1	1	1	1	3	2	1	1	1	1	3	2	4	3	1	1	1	1	1	1	7	5	5	4
235	20	1	1	23	-3	2	1	4	1	1	1	1	1	2	2	1	1	1	5	2	1	5	1	5	1	1	1	1	1	3	1	2	1	1	5	2	2	4	1	5	1	1	1	1	1	3	14	3	3
236	20	1	1	23	-3	2	3	2	2	3	4	4	3	2	3	4	4	4	3	3	2	3	0	4	3	3	3	4	4	4	4	1	2	1	1	3	3	4	4	4	3	3	3	3	3	7	10	8	9
	Scales
	I	Prosocial
	II	Maternal Partiality
	III	Nurturance of Sibling
	IV	Nurturance by Sibling
	V	Dominance of Sibling
	VI	Dominance by Sibling
	VII	Paternal Partiality
	VIII	Affection
	IX	Companionship
	X	Antagonism
	XI	Similarity
	XII	Intimacy
	XIII	Competition
	XIV	Admiration of Sibling
	XV	Admiration by Sibling
	XVI	Quarreling
[truncated: 13 more columns]

## Sheet: List2
			Parenting style-mother																																								Scales				Parenting style-father
resp.	age	gender	1	2	3	4	5	6	7	8	9	10	11	12	13	14	15	16	17	18	19	20	21	22	23	24	25	26	27	28	29	30	31	32	33	34	35	36	37	38	39	40	ER+	ER-	R	F	1	2	3
1	18	2	3	2	3	1	2	3	2	2	3	1	0	3	2	1	3	2	3	1	3	3	3	2	2	3	2	2	2	3	2	2	3	2	3	2	1	3	3	2	2	3	26	18	21	25	3	1	3
2	21	2	3	1	2	3	3	1	3	1	3	2	3	3	3	1	3	2	3	1	3	3	3	3	2	2	3	2	3	3	3	2	2	0	3	1	1	3	3	2	3	3	30	16	25	23	3	2	1
3	19	2	3	3	2	2	3	1	2	2	2	1	2	3	2	1	2	2	2	1	2	1	2	1	1	2	3	2	1	1	1	1	1	3	2	1	1	3	2	1	3	2	22	13	17	21	3	3	3
4	20	2	3	1	2	2	3	1	3	1	2	1	3	2	2	1	3	2	3	2	2	3	3	1	1	2	3	2	1	3	1	1	1	2	2	1	1	2	3	3	3	2	25	14	20	21	3	3	3
5	19	1	3	1	3	2	3	1	3	1	3	1	2	3	3	3	2	1	3	3	3	1	3	2	3	3	3	2	2	3	3	1	1	3	3	3	1	3	3	1	3	3	30	18	23	23	3	1	3
6	20	2	3	1	1	3	3	2	0	2	3	1	2	3	3	1	1	3	3	2	1	2	3	1	1	3	3	1	1	0	3	1	1	2	3	1	1	2	3	1	1	2	30	12	10	22	3	1	1
7	20	2	2	3	3	1	3	1	1	2	2	2	2	2	2	2	3	2	2	1	1	2	2	2	1	2	2	1	2	1	2	2	1	2	2	1	2	2	2	1	2	2	21	16	18	18	2	3	3
8	22	1	3	3	3	2	3	2	3	2	3	2	3	2	3	1	2	3	3	1	2	2	3	2	2	2	3	2	2	3	3	2	2	2	3	2	1	3	2	2	3	3	29	19	23	24	3	3	3
9	19	1	3	2	1	3	3	1	1	2	3	1	3	3	3	2	2	1	3	3	1	3	3	1	1	2	3	1	1	3	3	1	0	0	3	1	1	3	3	1	1	2	30	14	12	22	3	1	1
10	20	1	3	2	3	1	2	1	3	2	2	2	3	2	2	1	3	2	2	1	3	3	2	3	2	1	2	3	2	3	2	2	1	3	3	1	1	2	2	1	3	2	22	17	24	21	3	2	1
11	19	2	2	1	3	1	3	3	0	1	2	2	3	2	3	1	3	2	2	1	2	3	2	3	2	1	2	1	2	2	2	3	2	1	3	1	2	1	3	2	3	1	24	18	22	15	3	1	2
12	19	1	3	1	3	3	3	1	0	1	3	1	2	3	3	2	1	3	3	1	1	3	3	1	1	3	3	1	2	3	3	1	1	2	3	1	1	2	3	1	1	3	30	11	13	26	1	1	1
13	23	1	3	1	2	3	3	1	2	1	2	2	3	3	2	1	3	2	3	1	1	2	1	2	1	2	3	1	1	3	2	1	1	3	3	2	1	2	3	1	1	1	25	13	16	22	3	1	2
14	19	1	1	1	2	2	3	1	2	2	2	1	1	1	3	1	2	2	3	1	1	2	3	1	1	1	2	2	1	2	2	1	1	2	3	1	1	3	2	1	2	2	24	11	14	19	1	1	2
15	22	1	3	3	3	3	3	2	3	2	3	1	2	3	3	1	1	3	3	1	1	3	3	2	1	3	3	1	1	2	3	1	1	3	3	1	1	3	3	1	2	3	30	14	16	28	1	3	2
16	19	1	3	1	2	2	3	2	2	1	2	2	3	2	3	1	2	2	2	1	2	2	3	2	2	1	2	1	1	1	3	2	2	2	2	1	1	2	3	1	2	2	26	14	19	17	2	1	2
17	19	2	3	1	2	2	3	1	1	1	3	1	3	2	3	1	2	2	3	1	2	3	3	1	2	3	3	1	1	3	3	2	1	3	3	1	1	2	3	1	1	2	30	11	16	23	3	1	1
18	19	2	2	3	3	2	3	1	3	1	1	3	3	3	3	3	3	1	3	3	3	3	3	3	3	2	1	3	3	2	2	3	3	3	3	3	2	3	2	3	3	1	23	28	29	21	2	3	3
19	20	1	3	2	3	2	3	1	2	3	2	1	3	2	2	1	1	2	3	1	2	2	3	2	2	2	1	1	2	3	3	2	1	2	3	1	1	2	3	1	1	2	26	13	18	22	3	2	3
20	20	1	3	1	2	2	3	1	2	3	2	1	2	2	3	1	1	2	3	1	1	3	3	1	1	2	3	1	1	3	0	1	1	2	3	1	1	1	3	1	1	2	26	10	13	22	2	1	3
21	21	1	2	3	3	1	2	1	3	1	2	2	3	2	2	3	3	1	2	2	3	1	2	3	3	2	1	3	3	1	1	3	2	3	2	1	1	2	3	3	2	1	19	24	26	15	2	3	3
22	19	1	3	1	1	3	3	1	2	2	3	1	3	2	3	1	1	1	3	1	1	3	3	1	1	1	3	1	1	3	3	1	1	1	3	1	1	3	3	1	1	2	30	10	13	21	2	1	3
23	19	2	3	2	1	3	2	1	1	2	3	1	2	3	3	2	1	3	3	1	1	1	3	1	1	3	3	2	1	3	3	1	1	1	3	1	1	3	3	1	2	3	29	13	12	25	3	2	1
24	20	2	3	2	3	2	3	0	2	2	2	1	2	2	3	1	2	3	2	1	1	3	3	3	2	3	3	1	2	3	2	1	1	1	3	1	1	3	3	1	2	2	27	12	18	24	1	3	1
25	19	1	2	3	3	1	3	1	3	3	3	2	3	3	3	3	3	2	2	2	3	2	3	3	3	3	3	2	2	3	3	2	2	1	2	3	1	3	3	2	3	2	27	23	26	23	2	1	1
26	20	1	3	1	1	3	3	1	3	1	3	1	3	3	3	1	1	2	2	1	1	3	3	2	1	2	2	1	2	1	3	1	2	1	3	1	1	2	3	1	2	1	28	11	17	19	2	2	3
27	19	2	3	2	3	3	2	1	3	1	2	1	2	2	2	3	2	1	3	2	3	2	3	2	2	2	3	2	3	3	2	3	2	2	3	2	2	3	2	2	3	3	25	20	25	22	2	2	1
28	19	1	3	1	2	2	2	1	1	2	2	1	2	3	2	2	2	3	3	1	1	2	2	1	1	3	3	1	1	1	3	1	1	3	3	1	1	3	3	1	1	3	26	11	13	25	3	1	1
29	20	2	3	2	3	1	3	1	2	1	3	1	2	3	3	1	1	2	3	1	2	3	3	1	1	2	3	2	1	2	2	1	2	1	3	1	1	3	2	3	2	2	28	14	17	20	2	3	2
30	19	2	3	2	3	2	3	1	3	1	3	3	3	2	3	2	3	2	3	2	3	3	3	1	3	3	3	2	3	3	3	2	1	3	3	1	1	3	3	2	3	2	30	18	26	24	3	3	3
31	18	2	3	1	3	3	3	1	3	3	3	1	1	1	3	2	3	3	3	1	1	3	1	1	2	2	3	3	1	2	3	1	1	3	3	1	2	1	3	1	3	3	28	13	20	24	3	1	3
32	19	2	3	1	2	2	3	1	3	3	3	1	2	2	3	1	2	3	3	1	2	3	3	1	2	2	3	1	1	3	3	2	2	1	3	1	1	3	3	1	3	2	30	11	20	24	3	1	2
33	21	2	3	2	2	2	1	2	3	3	3	2	3	1	2	2	3	2	1	1	1	2	2	1	3	3	3	3	3	3	3	2	2	1	3	3	3	2	1	2	2	1	22	20	25	20	3	2	2
34	20	1	3	1	3	1	1	3	3	1	3	3	3	3	3	1	1	3	3	3	1	3	1	3	3	3	1	0	3	3	1	3	1	3	3	3	1	3	3	3	3	3	22	23	22	26	3	1	3
35	21	1	3	1	2	1	3	1	3	1	3	1	3	1	3	1	1	1	3	1	2	3	3	1	3	1	3	1	1	3	3	2	2	1	3	1	2	1	3	2	3	1	30	12	22	14	3	2	2
36	20	2	3	1	1	2	3	1	3	1	3	2	2	3	3	1	2	1	3	1	2	2	3	1	2	1	3	2	1	3	2	1	2	1	2	1	1	3	3	1	2	2	28	12	18	19	3	3	3
37	21	2	3	1	1	2	3	1	2	2	3	1	2	3	3	1	2	2	3	1	1	3	3	1	1	2	3	1	1	3	3	1	1	2	3	1	1	3	3	1	2	2	30	10	14	24	3	1	1
38	18	2	0	1	1	1	0	2	2	3	2	1	0	2	1	3	2	1	0	2	1	2	3	2	2	1	2	2	2	3	2	2	1	1	1	2	1	2	3	1	2	2	14	18	14	18	1	2	2
39	20	1	3	3	3	1	3	2	2	1	3	1	3	2	3	3	3	1	3	2	3	3	3	3	3	1	3	3	3	3	2	2	1	2	3	1	1	2	3	2	3	1	29	22	25	17	3	1	2
40	19	1	3	1	2	3	3	1	3	2	3	3	3	3	3	1	3	1	3	1	3	3	3	3	3	1	3	3	3	2	1	3	1	2	3	1	1	2	3	3	3	1	28	20	25	20	3	1	2
41	19	1	3	1	3	2	3	1	3	1	3	1	2	2	1	1	2	3	3	1	3	3	3	2	2	2	3	2	1	3	3	1	2	2	2	2	2	1	3	1	3	3	27	13	23	22	3	1	3
42	19	1	3	1	3	2	3	1	3	1	3	1	2	2	1	1	2	3	3	1	3	3	3	2	2	2	3	2	1	3	3	1	2	2	2	2	2	1	3	1	3	3	27	13	23	22	3	1	3
43	21	1	3	1	2	3	3	1	3	2	3	1	2	2	3	1	2	3	3	1	1	2	3	1	1	2	3	1	1	2	3	1	1	2	3	1	1	2	3	1	2	2	30	10	16	22	2	1	2
44	20	1	1	1	1	3	3	2	1	2	2	1	2	2	3	2	1	3	2	1	1	3	2	1	2	3	2	2	1	1	2	2	1	3	3	1	1	2	3	2	2	2	23	15	13	24	2	3	3
45	20	2	2	3	3	2	3	1	3	3	3	3	1	3	3	1	1	3	3	1	1	3	3	3	1	3	2	3	3	1	2	3	1	1	3	1	1	3	3	1	1	3	27	20	16	25	3	1	1
46	20	1	2	1	1	3	3	1	2	2	3	1	2	2	3	1	1	3	3	1	1	3	3	1	2	2	3	2	1	2	3	2	1	1	3	1	1	2	3	1	1	2	29	12	13	22	2	1	1
47	19	1	2	2	1	3	3	1	1	3	2	2	1	3	2	1	1	3	3	2	1	1	2	1	1	3	3	1	1	1	2	2	1	3	2	1	1	1	2	1	1	3	23	14	10	24
48	19	2	3	2	3	3	3	1	3	2	3	2	3	3	2	2	2	3	3	1	1	3	3	2	1	3	3	1	1	3	3	2	1	2	3	1	1	3	3	1	1	1	29	15	17	26	2	2	3
49	20	2	3	1	2	3	3	1	3	2	3	1	2	3	3	1	1	2	3	1	1	2	2	1	1	2	3	2	1	2	2	1	2	2	3	0	2	3	3	2	1	2	28	11	16	23	2	3	3
50	19	1	3	1	2	3	3	1	0	3	3	1	2	1	3	1	1	3	3	1	1	2	3	2	3	3	2	1	1	2	3	1	1	2	3	1	1	3	3	1	2	3	29	11	14	25	3	1	2
51	20	2	2	1	3	3	3	1	1	1	2	2	3	3	2	2	2	3	3	1	2	3	3	2	2	3	3	2	2	3	2	3	1	0	3	1	1	2	2	1	1	3	25	16	18	24	2	1	1
52	19	1	3	1	2	3	3	1	2	1	3	1	2	2	3	1	1	2	3	1	1	3	3	1	1	2	3	1	1	2	3	1	2	2	3	1	1	3	3	1	2	2	30	10	15	22	3	1	1
53	18	1	3	2	3	3	3	3	2	1	3	1	2	2	3	1	2	3	3	1	3	2	3	2	2	2	3	2	1	3	3	2	1	2	3	1	1	3	3	1	3	2	30	16	20	23	3	2	3
54	18	1	3	1	3	2	3	1	3	1	3	1	3	1	3	1	2	2	3	1	2	3	3	2	3	1	3	0	3	3	3	1	1	2	3	1	1	3	3	1	3	3	30	10	24	21	3	1	3
55	19	2	3	3	3	3	3	3	3	2	3	1	2	2	3	3	3	3	3	1	2	3	3	2	2	2	3	3	1	3	3	1	2	2	3	2	1	3	3	2	2	3	30	21	21	26	2	3	2
56	18	1	did not fill																																								#VALUE!	0	0	0	2	2	2
57	20	2	3	2	3	3	3	2	2	1	3	2	2	3	3	1	2	3	3	1	2	2	3	2	2	2	3	2	2	2	3	1	2	2	3	2	1	2	3	2	1	2	30	17	19	22	3	2	2
58	20	1	3	2	2	3	3	1	3	1	3	1	3	2	3	1	2	3	3	1	2	3	3	2	1	3	3	1	1	3	3	1	1	2	3	1	1	3	3	1	3	2	30	12	19	25	3	2	1
59	21	2	3	1	2	3	3	1	2	2	3	3	3	3	3	2	1	3	3	1	1	3	3	2	3	3	3	1	1	3	3	1	1	3	3	1	1	3	3	1	1	2	30	14	16	28	2	3	3
60	20	1	3	2	1	3	2	1	3	3	2	3	3	2	2	3	3	3	3	1	3	3	2	3	2	1	2	3	3	3	3	3	3	3	3	2	3	2	3	3	3	2	25	24	27	25	2	1	2
61	20	1	3	3	2	1	3	1	2	2	3	2	3	3	3	1	1	1	3	1	1	3	3	2	3	3	3	2	1	1	3	2	3	1	3	1	1	1	3	1	1	1	30	16	18	17	1	1	1
62	19	2	3	1	1	2	3	1	2	2	3	1	1	2	3	1	1	1	3	1	1	3	3	1	1	1	3	1	1	2	3	2	1	2	3	1	1	1	3	1	1	1	30	11	11	17	3	1	2
63	20	2	2	1	1	2	3	1	2	2	1	1	2	2	2	1	1	2	3	1	2	3	2	2	1	2	3	1	2	1	2	1	1	2	3	1	1	2	3	1	2	2	24	11	15	20	2	2	1
64	20	1	3	3	3	2	3	1	3	2	3	1	2	2	3	1	3	3	3	1	2	2	3	1	1	2	3	1	1	2	2	2	2	1	3	1	1	2	3	1	1	2	29	13	19	20	3	3	3
65	19	1	3	1	2	3	3	1	1	2	3	1	2	2	3	1	1	2	3	1	2	3	3	1	2	2	3	1	1	2	3	1	1	2	3	1	1	3	3	1	2	1	30	10	15	22	3	1	2
66	19	2	3	1	2	3	3	1	3	2	3	1	2	3	3	1	1	3	3	1	1	2	3	1	1	3	3	1	1	3	3	1	1	3	3	1	1	2	3	1	1	1	30	10	14	25	3	1	1
67	20	1	3	1	2	2	3	1	0	1	3	1	2	2	3	1	3	3	3	1	0	2	3	2	2	2	3	2	1	1	3	2	1	2	2	1	1	2	3	1	2	1	29	13	14	18	3	1	2
68	21	2	3	1	1	2	3	1	2	3	3	1	2	1	3	1	2	1	3	1	1	3	3	1	2	1	3	1	1	1	3	1	1	1	3	1	1	2	3	1	1	1	30	10	14	16	3	1	1
69	19	2	3	2	1	3	3	1	1	2	2	1	2	2	3	1	2	2	3	1	1	3	2	1	1	2	3	2	1	2	3	1	1	2	3	1	1	2	3	1	1	1	28	12	12	21	3	1	1
70	22	1	3	2	2	3	3	1	1	3	2	1	2	3	2	1	1	3	3	1	1	3	3	1	1	3	3	1	1	3	3	1	1	3	3	1	1	2	3	2	2	2	28	12	13	28	3	2	2
71	20	2	3	1	1	2	3	1	3	2	3	1	1	3	3	1	1	3	3	1	1	3	3	1	1	3	3	2	1	2	2	2	1	2	3	1	1	1	3	1	2	1	29	12	13	22	3	1	1
72	19	1	2	2	2	3	3	1	2	2	2	2	2	2	2	1	2	3	3	1	2	3	3	1	1	3	2	2	2	2	3	1	2	3	2	1	1	2	2	1	1	2	24	13	17	25	2	2	3
73	20	1	3	1	1	2	3	1	2	1	3	1	2	1	3	1	1	2	3	1	1	3	3	1	1	2	3	1	1	1	3	1	1	2	3	1	1	2	3	1	1	3	30	10	12	19	3	1	1
74	20	1	3	1	1	2	3	1	3	2	3	1	2	2	3	2	2	2	3	1	2	3	3	1	1	2	3	1	1	3	3	1	1	2	3	1	1	3	3	1	2	3	30	11	16	24	2	1	1
75	19	2	3	0	1	1	3	1	1	3	3	1	0	2	2	1	0	3	3	1	1	1	3	0	0	1	3	0	1	3	2	2	1	1	3	1	1	3	3	0	1	3	28	7	7	21	2	0	1
76	19	1	3	3	2	2	3	1	1	1	2	2	3	3	3	3	2	2	3	1	2	2	3	3	3	2	3	2	1	1	2	1	2	1	3	1	1	2	3	1	2	2	28	18	19	18	3	2	2
77	20	1	3	1	1	1	2	1	2	2	1	1	2	2	2	1	1	1	3	1	1	2	2	1	2	1	2	1	1	2	2	1	1	1	3	1	1	1	3	1	3	1	23	10	15	14	2	1	1
78	19	1	did not fill																																								#VALUE!	0	0	0
79	19	2	3	1	2	2	3	1	2	1	3	1	3	1	3	1	1	2	3	1	1	2	3	1	2	2	3	2	2	2	3	2	2	1	3	1	1	1	3	1	2	2	30	12	18	16	2	1	1
80	20	2	3	2	1	2	3	3	2	1	3	1	3	2	1	1	2	3	3	1	1	3	3	2	1	0	3	1	3	3	2	2	1	2	3	2	1	2	3	1	1	2	27	16	16	20	3	1	3
81	21	2	3	1	2	1	3	1	2	2	1	3	1	2	2	1	3	2	2	1	1	2	3	1	1	3	1	1	2	1	2	1	1	1	2	1	1	1	3	2	1	2	22	13	15	17	1	2	3
82	20	1	3	1	2	2	3	1	2	2	3	1	1	2	3	1	1	3	3	1	2	2	3	2	2	2	3	2	1	1	3	1	1	3	3	1	1	2	2	1	1	2	29	12	14	21	2	1	2
83	19	1	3	1	1	2	3	1	2	2	3	1	2	2	3	1	1	2	3	1	1	2	3	1	1	3	3	1	1	2	2	1	1	1	3	1	1	2	3	1	1	1	29	10	12	19	3	1	1
84	19	1	3	1	2	3	3	1	2	1	3	1	2	2	3	1	1	3	3	1	1	3	3	1	1	3	3	1	1	2	3	1	1	3	3	1	1	2	3	1	2	2	30	10	14	24
85	20	1	3	3	2	3	3	1	2	2	2	1	3	2	2	3	1	3	3	2	2	2	3	1	1	2	2	1	1	2	2	2	1	2	2	2	1	1	2	3	2	1	24	19	16	20	3	3	2
86	20	1	3	2	2	1	3	1	3	1	3	2	3	1	3	1	2	1	3	2	2	2	3	3	2	1	2	3	1	2	3	2	1	2	3	2	1	1	3	1	2	2	29	19	19	14	2	1	1
87	20	2	3	1	2	3	3	2	3	2	3	1	2	3	2	3	3	3	3	1	1	3	3	2	1	3	3	1	1	3	3	1	1	3	3	1	2	3	3	1	1	2	29	14	17	28	2	1	1
88	18	2	3	1	1	3	3	1	1	1	3	1	1	2	3	1	1	3	3	1	1	3	3	2	1	3	3	2	1	3	3	1	1	2	3	1	1	3	3	1	1	1	30	12	10	24	3	2	2
89	19	2	3	3	3	3	3	2	1	2	2	1	2	1	3	1	2	3	3	1	2	2	3	3	2	1	3	1	2	2	3	2	1	2	3	2	1	3	3	2	3	3	29	18	19	22	3	3	3
90	20	1	3	2	3	1	2	1	3	1	2	2	3	2	3	1	1	2	2	2	2	1	3	1	2	2	1	1	1	1	3	3	1	2	3	1	1	1	3	2	1	1	25	16	18	14	3	1	2
91	22	1	3	2	1	2	3	1	2	1	3	1	2	1	3	1	1	1	3	1	2	3	3	2	2	1	3	1	1	2	3	2	1	3	3	1	1	2	3	1	1	1	30	13	14	17	3	2	1
92	21	2	3	1	1	2	3	1	3	1	3	1	2	2	3	1	1	0	3	1	2	3	3	1	1	2	3	1	2	2	3	1	1	1	3	1	2	3	3	1	1	2	30	10	16	18	3	1	1
93	22	1	3	1	2	2	2	1	2	1	2	1	3	1	3	1	2	2	3	1	2	3	3	1	2	2	3	1	1	2	3	1	1	1	3	1	1	2	3	1	2	2	28	10	18	18	2	1	2
94	24	1	3	1	2	1	3	1	3	1	3	1	3	2	3	1	2	1	3	1	1	2	3	2	2	2	3	2	1	3	2	1	2	1	3	1	2	2	3	1	3	2	29	12	21	17	3	2	3
95	20	1	3	1	3	1	2	2	2	2	2	2	3	2	2	2	3	3	3	3	2	2	2	3	2	2	2	1	2	3	2	3	2	1	3	2	2	3	3	3	3	1	24	22	24	20	2	2	2
96	24	1	3	1	1	2	3	1	2	2	3	1	3	2	3	1	1	3	3	1	1	2	3	1	1	3	3	1	2	3	3	1	1	2	3	1	1	3	3	1	1	2	30	10	14	24	3	1	1
97	22	1	3	1	1	2	3	1	0	3	3	1	2	1	3	1	1	2	3	1	1	2	3	1	1	1	3	1	1	1	2	1	1	1	3	1	1	2	3	1	1	1	29	10	10	16	3	1	1
98	22	1	2	1	3	1	2	1	3	1	3	1	3	1	3	3	3	1	2	2	2	1	2	2	2	2	2	3	2	2	2	3	2	1	3	1	1	2	3	1	2	1	24	18	23	13	2	1	2
99	27	2	3	1	3	2	3	1	2	2	3	1	3	2	3	1	2	3	3	1	1	2	3	2	1	2	3	1	1	3	2	1	1	2	3	1	1	2	3	1	3	3	29	11	18	23	3	1	2
100	23	2																																									0	0	0	0
101	20	2	3	3	3	2	3	2	2	2	2	3	3	2	2	3	3	2	3	1	3	3	2	3	3	1	3	3	3	2	3	2	3	1	3	1	1	2	3	2	2	2	27	23	26	19	2	3	2
102	21	2	2	1	2	2	3	2	3	2	2	1	3	2	2	1	3	2	2	1	2	2	3	2	2	2	2	2	2	2	2	1	1	2	2	1	1	3	2	2	3	1	22	14	22	20	2	1	1
103	19	2	2	1	2	3	3	1	2	1	3	1	3	2	3	1	1	3	3	1	1	2	3	3	2	2	2	2	1	1	3	1	1	3	3	1	1	2	3	1	2	1	28	13	16	20	3	1	3
104	19	0	3	2	3	3	3	2	3	3	2	1	3	2	3	1	3	2	1	3	2	1	2	2	3	2	1	3	3	2	1	2	1	3	3	2	1	3	3	2	3	2	22	20	25	23	2	2	3
105	20	2	3	3	3	1	2	2	3	1	2	3	3	2	2	3	3	1	3	2	3	2	1	3	3	1	2	3	3	2	3	3	2	2	3	1	2	3	2	3	3	1	23	26	28	16	2	3	3
106	19	2	3	1	2	2	3	1	3	1	3	2	3	3	3	2	2	1	3	1	1	3	3	1	2	1	3	1	1	3	2	1	1	1	3	1	1	2	3	2	2	1	29	13	18	18	3	1	2
107	21	2	3	1	2	2	3	1	2	2	3	1	2	2	3	1	1	2	3	1	2	2	3	1	2	3	3	1	1	1	3	1	1	3	3	1	1	1	3	1	2	2	30	10	16	20	1	2	1
108	20	1	3	3	3	1	2	1	2	1	2	1	1	1	3	1	2	3	3	1	2	2	2	1	3	1	2	1	1	1	3	1	1	3	1	1	1	3	3	3	3	1	24	14	19	17	3	3	3
109	20	2	3	1	2	3	3	1	2	2	3	1	3	1	3	1	2	2	3	1	1	3	2	1	1	2	2	1	1	1	2	1	1	2	3	1	1	1	2	1	2	1	26	10	16	18	3	1	1
110	20	1	3	1	3	2	2	1	3	1	2	1	3	3	1	1	3	2	3	1	3	2	3	3	2	1	3	1	1	2	1	3	1	3	2	3	3	1	3	3	2	2	23	18	24	19	2	1	2
111	20	1	3	1	2	2	3	1	0	3	3	1	2	3	3	1	1	3	3	1	2	3	3	1	1	3	3	2	1	3	3	2	1	2	3	1	1	1	3	1	1	2	30	12	12	25	1	1	2
112	19	2	3	2	1	3	3	1	2	3	3	1	3	3	3	2	1	3	3	1	1	3	3	2	1	2	2	2	3	3	3	2	1	2	3	1	1	1	3	2	1	2	29	16	15	25	3	2	1
113	19	2	3	2	3	3	3	3	3	1	3	3	3	3	3	3	3	3	3	3	3	3	3	3	3	3	3	3	3	3	3	3	1	3	3	3	1	3	3	0	3	3	30	26	26	28	nevyplnil
114	19	2	2	1	3	2	3	1	3	1	1	2	3	2	1	3	3	2	3	1	2	2	2	3	3	2	3	3	3	2	2	1	1	2	2	1	1	3	3	2	2	1	22	18	24	19	1	2	3
115	19	1	3	3	3	2	3	1	3	1	3	3	3	1	2	3	2	2	3	2	3	1	2	3	3	2	2	3	2	2	2	3	3	2	3	2	2	1	3	1	3	1	26	24	27	15	2	3	3
116	20	2	3	1	2	3	3	1	2	2	3	1	2	2	3	1	1	3	3	1	1	2	3	1	1	2	3	1	1	2	3	1	1	1	3	1	1	3	3	1	1	1	30	10	13	21	2	3	3
117	23	2	3	1	2	2	3	1	2	2	2	2	1	2	3	2	1	1	3	1	1	3	2	1	2	2	3	1	1	1	2	1	1	1	3	1	1	2	3	1	2	1	27	12	14	17	3	1	1
118	20	2	2	1	2	2	3	1	2	1	2	1	3	3	3	1	2	3	3	1	2	3	3	2	1	2	2	1	1	3	2	2	1	2	3	1	1	2	3	2	2	1	26	13	17	22	1	3	3
119	26	1	vůbec nevyplnil																																								#VALUE!	0	0	0
120	23	1	2	1	1	1	3	1	2	2	3	1	2	2	2	1	1	3	3	1	1	2	2	1	2	1	3	1	1	1	2	2	1	2	3	1	2	2	3	1	2	2	26	11	15	18	2	1	1
121	21	1	2	1	1	1	3	2	1	1	2	1	2	3	3	2	1	3	3	1	1	2	2	3	1	1	3	1	2	1	2	1	1	2	3	1	1	1	2	1	1	3	25	14	12	18	3	1	2
122	20	2	3	3	3	3	3	1	3	1	3	1	2	3	3	1	2	3	3	1	1	3	3	1	2	2	3	1	1	2	3	1		1	3	1	1	3	3	1	2	1	30	12	17	22	3	3	3
123	19	1	2	2	2	2	3	0	2	1	2	1	2	2	2	3	2	3	2	2	3	2	2	1	2	1	1	2	2	1	1	3	1	1	2	2	2	2	2	3	2	1	19	19	20	16	2	2	3
124	20	2	3	2	3	2	2	1	2	1	2	1	2	2	3	1	2	2	2	2	2	2	3	3	2	3	2	2	1	1	3	2	1	3	3	1	1	3	2	1	2	2	25	16	18	21	2	1	1
125	19	1	3	1	3	3	3	1	3	1	2	3	3	1	1	1	3	1	2	2	3	2	2	1	3	1	1	2	2	1	3	3	2	1	1	1	2	1	2	2	3	2	20	17	27	14	3	1	2
126	20	1	3	1	1	2	3	1	3	1	3	1	3	1	3	1	1	2	3	1	1	2	3	1	1	2	3	1	1	1	3	1	1	3	3	1	1	2	3	1	1	2	30	10	14	18	3	1	1
127	19	2	3	2	1	2	3	1	1	2	3	1	1	3	1	0	1	3	3	3	1	3	3	1	1	2	2	1	1	3	2	1	1	3	3	1	1	3	2	1	1	2	25	12	10	26	3	2	1
128	20	1	2	1	2	3	3	2	2	1	2	3	3	1	3	1	2	3	3	1	1	3	2	2	1	3	3	1	1	2	2	2	1	2	3	1	1	0	3	2	3	1	26	16	17	19	nevyplnil
129	25	1	3	1	2	2	3	1	3	1	2	1	2	2	2	1	1	2	3	1	1	2	3	1	2	2	3	1	1	2	3	0	1	1	3	1	1	2	3	2	1	1	28	10	15	17	1	3	2
130	22	1	3	2	3	1	2	1	2	1	2	3	3	3	2	1	3	2	3	1	3	3	2	3	3	1	2	2	2	3	1	3	2	3	3	1	1	3	2	1	3	1	22	18	25	21	2	1	1
131	21	1	3	3	2	2	3	1	3	2	3	2	2	2	3	1	1	1	3	2	2	3	3	1	1	2	3	2	1	2	3	1	1	2	3	1	1	2	3	1	1	2	30	15	15	20	3	3	3
132	19	2	3	1	2	3	3	1	3	1	3	0	1	2	3	1	1	1	3	1	1	3	3	1	3	2	3	1	1	2	3	1	1	1	3	1	1	3	3	1	3	1	30	9	17	19	3	1	2
133	19	1	3	1	3	2	3	1	3	1	3	1	3	1	3	1	1	1	3	1	2	3	3	2	2	1	3	1	1	0	3	1	2	1	3	1	1	2	3	1	1	1	30	11	19	13	1	1	1
134	19	1	3	1	2	1	3	1	3	1	2	2	3	2	2	1	2	1	3	1	1	3	3	2	1	2	3	1	1	1	2	1	1	1	3	2	1	2	3	1	1	1	27	13	16	15	3	1	2
135	19	1	3	2	3	3	3	1	3	1	3	1	3	1	3	1	2	3	3	1	1	1	3	1	2	2	3	1	1	1	3	1	1	2	3	1	1	1	3	1	2	1	30	11	19	16	3	1	2
136	19	1	3	1	2	3	3	1	3	1	3	1	3	3	3	1	1	2	3	1	1	3	3	1	1	0	3	1	1	2	3	1	1	2	3	1	1	3	3	1	1	1	30	10	15	20	1	2	3
137	20	1	3	1	2	1	2	1	3	1	2	1	3	1	2	3	2	1	3	2	3	2	2	3	2	1	3	1	2	3	2	2	0	2	2	1	1	3	3	1	2	1	24	16	20	16	3	1	1
138	19	1	3	2	2	3	3	1	2	2	3	1	2	2	3	1	2	3	3	1	1	3	3	2	1	3	3	3	1	3	3	2	1	2	3	1	1	2	3	1	1	1	30	15	14	24	3	2	2
139	20	1	3	1	1	2	3	1	1	2	3	1	1	2	3	1	1	2	3	1	1	3	3	1	1	2	3	1	1	2	3	1	1	1	3	1	1	3	3	1	1	1	30	10	10	20	2	2	2
140	23	2	3	3	3	1	2	1	2	1	3	1	3	2	3	1	3	2	3	1	3	3	3	3	2	1	3	1	1	1	2	2	2	2	3	1	1	2	3	1	2	3	28	15	22	18	3	2	1
141	20	1	3	1	3	2	3	1	3	1	3	2	3	2	3	2	2	2	3	1	2	3	3	2	3	2	2	2	2	3	3	2	1	1	3	1	1	1	3	1	2	1	29	15	22	18	3	1	3
142	19	1	3	2	3	2	2	2	2	1	2	3	2	1	2	3	2	1	1	2	2	2	1	2	1	1	1	3	2	1	2	3	2	2	3	2	1	2	2	2	2	1	19	24	19	14	2	1	3
143	20	1	3	1	2	1	2	1	2	1	3	1	3	1	2	3	3	1	3	1	1	3	3	1	2	0	1	1	2	2	2	1	1	3	3	1	1	1	3	1	1	1	25	12	18	14	1	1	1
144	19	1	1	1	1	2	2	2	1	3	2	3	1	3	1	1	1	2	2	1	1	2	1	1	1	2	2	1	1	1	2	1	1	3	2	1	1	2	2	1	1	2	17	13	10	22	nevyplnil
145	24	0	3	1	1	3	3	1	1	3	3	1	2	2	3	1	1	3	3	1	1	3	3	1	1	3	3	1	1	2	3	1	1	2	3	1	1	3	3	1	1	1	30	10	11	25	1	3	1
146	24	1	3	2	2	2	2	1	2	2	2	2	3	1	2	1	2	1	1	1	3	2	3	2	2	1	2	2	2	1	2	3	2	1	2	1	1	2	2	2	3	1	21	17	22	14	2	3	2
147	22	1	1	3	3	1	1	3	2	3	1	3	3	3	1	1	3	1	3	2	3	2	3	3	1	1	1	3	3	3	2	3	3	1	1	3	2	1	3	3	3	1	17	27	26	17	3	1	2
148	25	1	3	2	3	2	3	1	3	2	3	1	2	3	3	3	2	2	3	1	2	3	3	2	3	1	3	3	2	2	3	3	2	1	3	1	1	3	3	2	3	1	30	19	23	20	2	2	3
149	28	1	3	2	3	2	2	1	3	2	2	1	3	1	2	1	3	1	2	2	2	2	3	2	2	1	2	1	1	2	2	2	1	1	2	1	2	3	3	1	3	1	23	14	23	16	3	1	1
150	27	1	3	2	3	3	2	1	3	1	2	1	3	2	2	2	2	2	2	1	2	2	2	2	2	2	2	1	2	3	2	2	2	3	3	1	1	3	3	1	2	2	23	14	22	23	1	3	2
151	19	1	3	1	1	1	3	1	3	2	3	1	3	1	3	2	2	3	3	1	1	3	3	1	1	3	3	1	1	1	2	1	1	3	3	3	1	3	3	1	2	1	29	13	16	21	2	2	3
152	22	1	3	1	1	2	3	1	2	1	3	1	2	3	3	1	2	3	3	1	1	3	3	1	2	1	3	2	1	2	3	1	1	1	3	1	1	3	3	1	1	2	30	11	14	21	3	1	1
153	24	1	3	3	3	1	1	1	3	3	2	3	2	1	3	3	2	3	3	2	3	3	3	1	1	3	1	3	3	1	1	1	1	1	1	1	1	3	3	1	2	1	21	19	21	20	3	3	1
154	22	1	3	1	1	2	2	1	2	1	2	1	3	1	2	3	1	3	2	1	1	1	2	1	2	1	2	1	1	1	3	1	1	3	3	1	1	1	2	1	1	2	23	12	14	16	3	1	1
155	22	1	3	1	1	3	3	1	3	1	3	1	1	3	3	1	1	2	2	1	1	3	3	1	1	2	2	2	1	3	3	1	1	3	3	1	2	3	3	1	1	2	28	11	13	25	2	2	2
156	21	1	3	1	3	2	3	1	3	2	3	2	3	2	3	2	3	2	3	1	3	2	3	3	2	2	2	1	1	2	2	2	1	3	3	1	1	3	3	1	2	3	28	15	22	23	3	1	2
157	18	1	3	1	1	2	1	1	1	1	2	1	2	1	3	1	1	3	3	1	1	3	3	1	2	1	2	2	1	2	0	2	1	2	3	2	1	1	3	2	2	3	23	14	13	19	3	1	1
158	18	2	nevyplnil																																								#VALUE!	0	0	0
159	20	1	3	1	3	3	3	1	2	1	3	1	3	1	3	1	1	1	3	1	1	3	3	1	1	2	3	2	1	3	3	2	1	2	3	1	1	2	3	2	2	1	30	13	16	19	3	1	2
160	19	2	3	0	3	2	2	2	1	2	2	2	2	2	3	2	2	3	2	2	3	1	2	1	2	2	2	1	2	3	1	2	3	3	1	3	2	2	2	2	3	3	20	17	23	23	3	0	0
161	19	1	2	3	1	2	3	1	3	2	3	1	0	0	3	0	0	2	3	1	2	3	2	1	3	3	3	2	2	0	3	2	2	3	3	2	1	3	3	1	3	2	28	14	17	20	1	3	1
162	22	1	3	2	3	2	3	1	3	3	3	1	2	2	3	1	1	1	3	2	2	3	2	1	2	3	3	1	1	1	3	1	1	1	3	1	1	1	3	1	2	1	29	12	18	18	3	1	1
163	18	1	3	1	1	3	2	1	1	3	2	1	1	1	2	1	1	1	3	1	1	2	3	1	1	2	3	2	1	3	3	1	1	2	3	2	1	1	2	1	1	2	26	12	10	20	nevyplnil
164	18	2	nevyplnil																																								#VALUE!	0	0	0
165	19	2	3	2	3	3	3	1	2	2	3	1	2	2	3	1	2	3	3	1	1	2	3	1	2	2	3	2	2	3	3	1	2	2	3	2	1	3	3	2	3	3	30	14	20	25	3	2	3
166	21	2	3	1	2	2	3	1	3	2	2	1	2	2	2	1	2	2	3	1	2	3	3	1	1	2	2	3	2	1	2	1	1	2	2	1	1	3	3	3	2	1	25	14	18	20	2	3	3
167	19	1	3	1	1	2	3	1	2	2	3	1	2	3	3	1	1	3	3	1	1	3	3	1	1	3	3	2	1	3	3	1	1	2	3	1	1	2	3	1	1	2	30	11	12	25	3	1	2
168	20	1	nevyplnil																																								#VALUE!	0	0	0	3	1	1
169	20	2	3	3	3	3	3	2	3	2	3	3	3	3	2	3	3	3	2	2	3	2	3	3	2	2	1	3	3	2	2	2	1	2	3	2	1	2	3	3	2	3	25	26	24	24	2	1	1
170	19	1	2	3	3	1	2	1	3	1	2	2	3	1	2	2	3	1	2	3	3	3	2	2	3	1	2	3	2	1	2	3	2	1	3	1	2	2	3	3	3	2	22	23	27	14	3	1	2
171	19	1	3	2	3	2	3	1	3	1	3	1	3	1	3	1	2	1	3	1	3	3	3	2	3	1	2	1	1	3	2	2	2	2	3	1	2	1	3	1	2	2	28	13	24	17	3	1	2
172	21	2	3	1	2	3	3	1	2	2	3	1	2	2	3	1	2	2	3	1	1	2	3	2	1	3	3	1	2	1	3	1	1	2	3	1	1	2	3	1	2	1	30	11	16	20	3	1	2
173	20	2	1	3	3	2	2	2	2	1	1	2	2	3	3	2	3	3	3	2	2	2	1	1	2	2	2	3	3	1	1	3	2	2	2	2	1	1	2	2	2	2	18	22	22	19	1	3	3
174	20	2	2	2	1	1	3	1	3	2	3	1	2	3	3	1	1	2	3	1	1	3	3	1	2	2	3	1	1	2	2	1	2	2	3	1	1	3	2	1	2	1	27	11	16	21	2	2	1
175	20	1	3	1	2	3	2	1	2	2	2	2	3	3	3	2	2	3	3	1	1	3	3	1	1	3	3	1	2	0	3	3	1	3	3	1	1	3	3	1	2	2	28	14	17	25	2	1	2
176	19	1	3	3	3	3	3	1	2	2	3	3	3	3	3	1	3	3	3	1	2	3	3	3	2	3	3	1	3	3	3	3	1	3	3	1	1	1	3	3	1	2	30	20	21	26	2	1	2
177	19	1	3	1	1	1	3	1	1	1	3	1	3	2	3	1	2	3	3	1	1	3	3	2	1	1	3	2	1	1	3	1	1	1	3	1	1	2	3	1	1	2	30	12	13	17	3	1	1
178	19	1	nevyplnil																																								#VALUE!	0	0	0
179	20	2	3	1	1	2	3	1	2	2	3	1	3	2	3	1	1	2	3	1	1	3	3	1	2	2	3	1	1	2	3	2	1	3	3	1	1	2	3	1	2	1	30	11	15	21	3	1	1
180	19	1	3	1	3	1	3	1	2	1	3	1	2	3	3	2	1	2	3	1	1	3	3	3	2	2	3	2	2	2	2	1	1	2	3	1	1	3	3	1	2	1	29	14	17	20	3	2	3
181	19	1	3	1	1	3	3	1	3	2	3	1	2	3	3	1	3	3	3	1	1	3	3	1	1	3	3	1	1	2	3	1	1	2	3	1	1	1	3	1	1	2	30	10	15	24	3	1	2
182	19	1	3	1	1	3	3	1	2	1	3	1	2	3	3	1	1	3	3	1	1	3	3	1	1	3	3	1	1	2	3	1	1	3	3	1	1	2	3	1	1	2	30	10	12	25	3	1	1
183	19	2	3	2	1	2	3	1	3	1	3	1	1	1	3	1	2	3	3	1	1	3	3	2	1	3	3	1	1	2	3	1	1	2	3	1	1	1	3	3	2	2	30	14	14	20	3	2	1
184	20	2	3	1	2	3	3	1	2	2	3	1	3	2	3	1	2	2	3	1	1	3	3	1	1	1	3	1	2	2	3	1	2	2	3	1	1	1	3	1	3	2	30	10	19	20	3	1	2
185	19	1	3	1	3	1	3	1	3	1	2	1	1	3	3	3	3	3	3	1	1	3	3	1	1	3	3	1	1	3	3	1	1	3	3	1	1	3	2	1	3	3	28	12	18	26	1	3	1
186	20	1	3	1	2	3	3	1	3	1	3	1	2	3	3	1	1	2	3	1	1	3	3	1	2	2	3	1	1	2	3	2	1	2	3	1	1	2	3	1	1	2	30	11	15	22	nevyplnil
187	19	2	3	1	0	2	3	1	2	1	3	2	2	2	2	3	2	2	3	1	3	2	2	3	2	2	2	2	2	3	2	2	3	2	2	1	2	3	2	2	3	2	24	18	21	21	3	2	0
188	19	1	1	3	3	3	1	3	2	3	1	3	3	3	3	3	1	2	3	1	1	3	3	1	3	3	3	2	1	2	3	3	1	2	3	1	1	3	3	2	1	1	24	22	17	25	1	1	1
189	19	1	3	1	1	2	3	1	1	1	2	1	2	3	3	1	2	3	3	1	1	2	3	1	1	2	3	0	1	3	2	2	2	2	2	1	1	3	3	1	3	2	27	10	15	23	3	1	2
190	19	1	3	1	2	2	3	1	3	1	3	1	3	1	2	2	3	1	2	1	3	2	2	2	2	1	2	3	1	1	2	3	1	1	3	1	1	1	2	1	2	1	24	16	21	12	2	1	1
191	21	2	3	1	2	3	3	1	3	2	2	1	2	2	3	1	2	2	2	1	1	3	3	2	2	2	3	1	2	2	2	1	1	2	3	1	1	2	2	1	2	2	26	11	18	22	1	1	2
192	20	2	nevyplnil																																								#VALUE!	0	0	0
193	19	2	3	1	0	1	3	1	3	2	3	1	2	3	3	2	3	2	0	3	2	3	3	3	2	1	1	1	2	2	2	2	1	2	2	1	1	3	2	1	3	1	22	16	19	20	1	2	0
194	19	2	3	2	3	2	3	2	3	2	2	1	2	2	2	1	2	3	3	1	1	1	1	1	1	1	3	2	2	2	2	1	1	2	3	2	2	2	3	2	2	2	25	15	19	19	3	2	3
195	19	1	3	1	1	3	3	1	3	1	3	1	3	3	3	1	1	2	3	1	1	3	3	1	2	2	2	1	1	2	2	1	2	3	3	1	1	2	3	1	1	1	28	10	16	22	2	1	1
196	20	2	1	1	2	3	3	1	1	1	2	2	3	2	1	2	1	2	3	1	2	1	2	2	3	3	2	1	2	2	1	1	2	1	2	1	1	2	2	1	3	2	19	13	20	19	1	2	3
197	18	1	3	0	3	2	3	1	3	1	2	1	1	2	3	3	3	3	2	2	2	3	2	2	1	2	2	2	0	1	2	3	3	2	2	1	2	2	3	2	3	3	24	17	21	21	3	0	3
198	19	1	3	3	3	1	2	2	3	1	2	1	3	2	3	3	2	1	3	2	2	2	3	1	3	1	2	3	2	2	2	2	2	2	3	1	1	1	3	2	3	2	26	20	24	15	3	1	2
199	18	1	3	0	2	1	2	1	2	1	3	1	2	2	2	1	0	3	3	1	1	1	2	1	3	1	3	0	1	2	3	1	1	1	3	2	1	1	2	0	2	2	26	8	15	15	nevyplnil
200	18	2	3	1	2	2	3	0	2	1	3	1	2	1	3	1	0	2	3	1	1	0	3	0	0	3	3	0	1	3	3	2	2	2	3	0	1	3	0	1	3	2	27	7	14	19	2	1	2
201	19	2	3	1	2	2	2	1	2	1	2	1	2	2	2	3	3	2	2	2	2	2	2	2	2	2	3	2	2	3	2	1	1	1	2	2	2	2	2	1	3	2	22	16	21	19	2	1	3
202	22	1	3	3	3	2	3	1	3	1	2	1	3	2	3	1	3	2	3	1	2	2	3	1	2	1	3	2	1	1	3	2	1	2	3	1	1	2	3	1	3	1	29	14	22	16	3	2	3
203	20	2	3	2	3	1	2	1	3	1	3	1	3	2	3	3	3	2	3	2	3	2	3	3	2	2	3	3	3	3	1	2	2	1	3	2	2	1	2	2	3	3	26	21	27	18	2	2	3
204	22	1	3	2	2	2	3	1	3	1	3	1	3	1	3	1	2	3	3	1	2	3	3	1	1	3	2	1	1	1	3	3	2	2	3	1	1	3	3	1	3	3	29	13	20	22	1	2	2
205	22	1	3	1	1	2	2	1	2	2	2	2	1	2	2	2	1	3	3	2	1	3	3	2	1	2	2	2	1	3	3	1	1	3	3	1	1	2	3	1	1	1	26	15	11	23	3	1	1
206	22	1	3	1	2	1	2	2	2	2	3	1	2	2	3	1	2	2	3	1	2	2	2	1	3	2	3	1	1	2	3	2	1	2	3	1	2	2	3	1	1	2	28	12	18	19	3	1	2
207	24	1	3	1	1	2	3	2	2	1	3	1	2	1	3	1	1	3	3	1	1	3	3	1	1	2	3	1	1	2	3	1	1	2	3	1	1	3	3	1	2	2	30	11	13	21	2	1	1
208	24	2	2	2	1	2	3	1	2	2	2	1	2	1	2	1	1	2	2	1	1	2	2	1	1	2	2	1	1	3	2	1	1	2	3	2	2	2	2	1	1	2	22	12	13	20	2	3	3
209	23	1	3	1	2	3	3	1	3	1	3	1	3	3	3	1	1	2	3	1	1	3	3	1	2	1	3	1	1	2	3	2	2	3	3	1	1	2	3	1	2	1	30	11	18	21	2	3	1
210	23	1	2	2	2	3	3	1	2	1	2	2	2	2	3	2	2	1	3	1	2	3	3	2	2	1	3	2	2	3	3	2	2	3	3	1	3	2	2	2	3	2	27	17	22	21	1	1	1
211	22	1	3	1	2	3	2	1	2	1	3	2	2	3	3	1	1	3	2	1	1	2	2	3	2	3	2	2	2	1	2	3	1	2	3	1	1	3	3	0	1	1	25	15	15	22	1	1	0
212	29	1	nevyplnil																																								#VALUE!	0	0	0
213	19	1	3	1	3	2	3	1	2	2	3	2	3	2	3	3	2	3	3	1	2	0	3	0	1	1	3	3	2	3	2	2	1	3	3	1	1	3	3	1	1	2	29	15	18	21	3	1	2
214	19	1	3	1	1	1	3	2	2	1	3	1	2	2	3	1	1	3	3	1	1	1	3	1	1	1	3	1	1	3	3	1	1	1	3	1	1	3	3	1	1	3	30	11	12	19	3	1	1
215	19	2	3	1	1	2	3	1	2	1	3	1	3	1	3	1	1	2	3	1	1	2	3	1	1	2	3	1	1	2	3	1	1	1	3	1	1	1	3	1	2	1	30	10	14	15	3	1	1
216	19	2	2	2	1	1	3	1	2	2	2	1	2	2	2	1	1	2	1	1	1	2	2	1	2	2	1	1	1	1	3	1	1	2	2	1	1	1	1	1	1	1	19	11	13	16	1	1	1
217	19	2	3	1	2	1	3	1	2	3	2	1	2	2	2	1	2	2	3	1	1	2	2	1	2	2	3	1	2	2	3	2	1	2	3	1	1	1	3	1	2	1	27	11	17	18	3	1	2
218	19	1	3	2	3	2	3	2	1	3	3	1	3	3	2	2	3	1	3	1	3	3	3	1	2	1	2	1	2	1	1	1	1	1	3	1	1	3	3	1	2	2	26	13	21	20	3	1	3
219	20	1	3	1	1	3	3	2	1	3	3	1	1	3	3	1	1	3	3	1	1	3	3	2	2	3	3	1	1	2	3	1	1	3	3	1	1	2	3	1	2	2	30	12	12	27	3	1	1
220	20	2	3	2	2	3	3	3	3	1	3	2	3	2	3	1	2	3	3	3	2	3	3	3	3	3	3	2	3	3	3	3	2	1	3	2	1	3	3	2	2	3	30	23	23	25	nevyplnil
221	22	1	3	2	3	3	3	1	3	1	3	1	3	3	3	1	2	1	3	1	3	3	3	3	2	1	3	1	1	3	2	1	1	2	3	1	2	3	3	1	2	1	29	13	22	21	3	2	1
222	20	2	3	3	2	2	3	1	2	1	2	1	2	3	2	3	1	2	3	1	2	3	2	1	1	2	3	2	1	3	2	1	1	2	3	1	1	2	3	1	2	1	26	15	15	21	3	3	2
223	20	2	2	2	1	3	3	1	3	2	2	1	2	2	3	1	2	2	3	1	1	2	3	2	1	2	2	1	1	2	2	2	2	3	3	1	1	2	3	3	2	2	26	15	16	22	2	3	3
224	19	2	2	2	2	2	2	1	2	3	3	2	2	1	2	2	3	2	2	2	2	3	2	2	2	3	2	1	2	2	3	2	2	2	2	3	2	2	1	2	2	2	21	19	21	22	3	2	2
225	19	2	3	1	1	3	3	1	3	2	3	1	2	1	3	1	1	2	3	1	2	3	3	1	1	3	3	1	1	2	3	1	1	3	3	1	3	1	3	1	2	1	30	10	17	21	3	1	1
226	20	2	nevyplnil																																								#VALUE!	0	0	0
227	19	2	3	1	2	3	3	1	3	1	3	1	3	2	3	1	1	2	3	1	2	2	3	2	2	2	3	1	1	3	3	2	2	3	3	1	1	1	3	1	1	2	30	12	18	21	3	1	1
228	20	2	1	1	2	1	1	1	3	1	1	3	3	1	1	3	3	1	1	3	3	1	1	3	3	1	1	3	3	1	2	3	2	3	2	1	3	2	3	1	3	1	14	22	28	13	1	1	2
229	19	1	nevyplnil																																								#VALUE!	0	0	0	3	3	3
230	19	2	2	2	2	2	3	2	3	1	2	1	2	2	2	1	2	2	3	1	2	2	2	2	2	2	2	2	2	2	2	2	1	2	2	1	2	2	3	2	2	2	23	16	20	19	3	1	1
231	20	1	3	1	1	2	3	1	1	2	3	1	2	2	3	2	1	3	3	1	1	2	3	1	1	3	3	1	1	3	3	1	1	3	3	1	1	1	3	1	1	2	30	11	11	23	3	1	1
232	19	1	3	1	1	2	3	1	2	1	2	1	3	1	3	1	1	3	3	1	1	2	3	1	1	2	3	1	1	2	2	1	1	2	3	1	1	1	3	1	1	1	28	10	13	17	3	1	2
233	21	2	3	1	1	2	3	1	3	2	3	1	2	1	3	1	1	3	3	1	1	3	2	1	2	2	3	1	1	2	2	1	2	2	3	1	1	1	3	1	2	1	28	10	16	19	2	3	1
234	20	1	2	3	1	1	2	1	1	1	2	3	3	1	2	3	1	2	0	2	1	2	2	3	1	2	3	3	3	1	2	3	2	1	2	1	1	1	3	1	1	3	20	23	15	15	2	1	1
235	20	1	3	1	1	3	3	1	3	1	3	1	2	2	3	1	1	3	3	1	1	3	3	1	1	2	3	1	1	2	2	2	1	1	3	1	1	3	3	1	1	1	29	11	13	21	nevyplnil
236	20	1	3	2	3	1	2	1	3	1	1	1	3	2	2	3	3	2	2	1	2	2	3	2	1	1	2	1	2	1	3	1	1	1	3	1	1	2	3	1	1	2	24	14	20	15	3	2	1
237																																											0	0	0	0
238																																											0	0	0	0
239																																											0	0	0	0
240																																											0	0	0	0
241																																											0	0	0	0
242																																											0	0	0	0
243																																											0	0	0	0
244																																											0	0	0	0
245																																											0	0	0	0
246																																											0	0	0	0
247																																											0	0	0	0
248																																											0	0	0	0
249																																											0	0	0	0
250																																											0	0	0	0
251																																											0	0	0	0
252																																											0	0	0	0
253																																											0	0	0	0
254																																											0	0	0	0
255																																											0	0	0	0
256																																											0	0	0	0
																																											0	0	0	0
																																											0	0	0	0
																																											0	0	0	0
																																											0	0	0	0
																																											0	0	0	0
																																											0	0	0	0
																																											0	0	0	0
																																											0	0	0	0
																																											0	0	0	0
																																											0	0	0	0
																																											0	0	0	0
																																											0	0	0	0
																																											0	0	0	0
																																											0	0	0	0
																																											0	0	0	0
																																											0	0	0	0
																																											0	0	0	0
																																											0	0	0	0
																																											0	0	0	0
																																											0	0	0	0
																																											0	0	0	0
																																											0	0	0	0
																																											0	0	0	0
																																											0	0	0	0
																																											0	0	0	0
																																											0	0	0	0
																																											0	0	0	0
																																											0	0	0	0
																																											0	0	0	0
																																											0	0	0	0
																																											0	0	0	0
																																											0	0	0	0
																																											0	0	0	0
																																											0	0	0	0
[truncated: 41 more columns]
